# Supplementary material for: Evaluation of the role of whiB6 and kdpDE in the dominant multidrug-resistant clone Mycobacterium tuberculosis B0/W148
Source: Microbiol Spectr. 2025 May 22;13(7):e03224-24. doi: 10.1128/spectrum.03224-24 (PMC12210973; doi:10.1128/spectrum.03224-24)
Supplement: Table S1 — Transcriptional changes associated with the whiB6 genotypes relative to H37Rv. [file spectrum.03224-24-s0002.xlsx]

## Sheet: whiB6_KO
Table S1. Transcriptional changes associated with the whiB6 genotypes relative to H37Rv.
geneID	baseMean	log2FoldChange	lfcSE	stat	pvalue	padj	geneName	geneProduct (AL123456)
Rv1361c	1341.85	2.26252	0.206681	10.9469	6.87263e-28	2.78754e-24	PPE19	PPE family protein PPE19
Rv3074	2988.98	2.00366	0.22785	8.79378	1.44611e-18	2.93271e-15		Conserved hypothetical protein
Rv2100	502.397	2.18425	0.251011	8.70182	3.26589e-18	4.41548e-15		Conserved hypothetical protein
Rv3394c	1060.73	1.43886	0.167743	8.57774	9.67577e-18	9.81123e-15		Conserved hypothetical protein
Rv3776	1122.65	1.69615	0.213012	7.9627	1.68324e-15	1.36544e-12		Conserved hypothetical protein
Rv3370c	1613.67	1.66782	0.211531	7.88451	3.15769e-15	2.1346e-12	dnaE2	Probable DNA polymerase III (alpha chain) DnaE2 (DNA nucleotidyltransferase)
Rv1378c	2470.87	1.30751	0.181881	7.18882	6.53525e-13	3.78671e-10		Conserved hypothetical protein
Rv3478	17769.8	-1.80785	0.257237	-7.02795	2.09587e-12	1.06261e-09	PPE60	PE family protein PPE60
Rv3395c	495.455	1.53841	0.225456	6.82357	8.88046e-12	4.00213e-09		Conserved hypothetical protein
Rv3742c	256.588	-1.9521	0.322188	-6.0589	1.37055e-09	5.55897e-07		Possible oxidoreductase
Rv3741c	207.28	-1.79313	0.30258	-5.92612	3.10174e-09	1.1437e-06		Possible oxidoreductase
Rv3371	753.445	-0.815488	0.138636	-5.88224	4.04756e-09	1.36807e-06		Possible triacylglycerol synthase (diacylglycerol acyltransferase)
Rv0133	1554.13	0.558052	0.0953077	5.85527	4.76231e-09	1.48584e-06		GCN5-related N-acetyltransferase
Rv1791	1973.3	-0.543796	0.0945865	-5.74919	8.96698e-09	2.59786e-06	PE19	PE family protein PE19
Rv2719c	1556.14	1.1127	0.195165	5.70133	1.18876e-08	3.2144e-06		Possible conserved membrane protein
Rv3049c	7298.9	-0.691272	0.122846	-5.62714	1.83217e-08	4.64455e-06		Probable monooxygenase
Rv2885c	1254.61	0.981095	0.184284	5.32382	1.01609e-07	2.42427e-05		Probable transposase
Rv1793	2802.88	-0.696484	0.13172	-5.2876	1.2393e-07	2.79255e-05	esxN	Putative ESAT-6 like protein EsxN (ESAT-6 like protein 5)
Rv3517	258.111	1.38253	0.273764	5.0501	4.41569e-07	9.42634e-05		Conserved hypothetical protein
Rv1406	930.655	0.733642	0.145855	5.02993	4.90665e-07	9.95069e-05	fmt	Probable methionyl-tRNA formyltransferase Fmt
Rv3202c	3392.41	1.12604	0.225644	4.99035	6.02688e-07	0.000116405		Possible ATP-dependent DNA helicase
Rv0112	889.314	-0.661688	0.133445	-4.95853	7.10301e-07	0.000130954	gca	Possible GDP-mannose 4,6-dehydratase Gca (GDP-D-mannose dehydratase)
Rv0095c	52.3235	1.63639	0.332302	4.92442	8.4613e-07	0.000149213		Conserved hypothetical protein
Rv0231	1766.23	-0.505818	0.103225	-4.90016	9.57598e-07	0.000161834	fadE4	Probable acyl-CoA dehydrogenase FadE4
Rv0011c	1102.89	-0.586977	0.1243	-4.72228	2.33219e-06	0.000378375		Probable conserved transmembrane protein
Rv2191	855.099	0.875635	0.187707	4.66492	3.08744e-06	0.00048164		Conserved hypothetical protein
Rv1918c	1917.49	-0.546897	0.11871	-4.60698	4.08554e-06	0.000613739	PPE35	PPE family protein PPE35
Rv1794	8622.41	-0.392333	0.0855825	-4.58427	4.55584e-06	0.000659947		Conserved protein
Rv3644c	1194.39	0.545437	0.120746	4.51721	6.2659e-06	0.000876362		Possible DNA polymerase
Rv1642	10176.5	-0.409043	0.0912144	-4.48441	7.31147e-06	0.000988511	rpmI	50S ribosomal protein L35 RpmI
Rv1407	1313.26	0.614946	0.137937	4.45816	8.26643e-06	0.00108157	fmu	Probable Fmu protein (sun protein)
Rv3226c	550.968	0.703004	0.158652	4.43111	9.37513e-06	0.0011883		Conserved hypothetical protein
Rv2957	2213.22	-0.50052	0.113132	-4.42422	9.67909e-06	0.00118965		Possible glycosyl transferase
Rv1833c	849.661	0.840771	0.190419	4.41536	1.0084e-05	0.00120296		Possible haloalkane dehalogenase
Rv3857c	434.788	-0.772672	0.175967	-4.391	1.12832e-05	0.00130756		Possible membrane protein
Rv1534	1679.68	-0.454534	0.103804	-4.37875	1.1936e-05	0.00134479		Probable transcriptional regulator
Rv2351c	546.29	-0.680519	0.155697	-4.37078	1.23801e-05	0.00135713	plcA	Membrane-associated phospholipase C 1 PlcA (MTP40 antigen)
Rv0605	1293.6	0.795607	0.1836	4.33337	1.46847e-05	0.00148903		Possible resolvase
Rv0606	1218.17	0.717861	0.165447	4.33892	1.43185e-05	0.00148903		Possible transposase (fragment)
Rv1130	713.834	-2.88441	0.664299	-4.34204	1.41166e-05	0.00148903	prpD	Possible methylcitrate dehydratase PrpD
Rv2978c	2893.22	0.634604	0.146795	4.32306	1.53882e-05	0.0015223		Probable transposase
Rv3585	3612.09	0.571058	0.132492	4.31013	1.63158e-05	0.00157564	radA	DNA repair protein RadA (DNA repair protein SMS)
Rv1643	15261.4	-0.417811	0.0976753	-4.27755	1.88963e-05	0.00177595	rplT	50S ribosomal protein L20 RplT
Rv1843c	5459.58	-0.502467	0.117585	-4.27324	1.92657e-05	0.00177595	guaB1	Probable inosine-5'-monophosphate dehydrogenase GuaB1(imp dehydrogenase) (IMPDH) (IMPD)
Rv1131	755.772	-2.85506	0.670539	-4.25785	2.064e-05	0.00186036	prpC	Probable methylcitrate synthase PrpC
Rv0083	374.219	0.792038	0.186524	4.2463	2.1733e-05	0.00191628		Probable oxidoreductase
Rv2791c	10770	0.308342	0.0728934	4.23003	2.33658e-05	0.00201642		Probable transposase
Rv1945	116.171	1.00889	0.239564	4.21138	2.53817e-05	0.00214475		Conserved hypothetical protein
Rv3705A	373.448	-0.622836	0.148465	-4.19518	2.72661e-05	0.00225696		Conserved hypothetical proline rich protein
Rv3831	270.437	-0.602518	0.144433	-4.17161	3.02451e-05	0.00245348		Hypothetical protein
Rv1570	2010.64	0.439692	0.105748	4.15792	3.21153e-05	0.00255411	bioD	Dethiobiotin synthetase BioD
Rv0885	1712.57	-0.835056	0.201708	-4.13992	3.47431e-05	0.00270996		Conserved hypothetical protein
Rv1377c	1360.98	0.670066	0.163031	4.11005	3.95571e-05	0.00302724		Putative transferase
Rv2734	627.34	0.765428	0.186433	4.10564	4.03194e-05	0.00302844		Conserved hypothetical protein
Rv3676	4301.99	-0.335348	0.0819123	-4.09399	4.24004e-05	0.00312683	crp	Transcriptional regulatory protein Crp (Crp/Fnr-family)
Rv1792	446.159	-0.550329	0.134712	-4.08524	4.40321e-05	0.00318918	esxM	ESAT-6 like protein EsxM
Rv0886	1613.88	-0.813239	0.199389	-4.07866	4.52955e-05	0.00322314	fprB	Probable NADPH:adrenodoxin oxidoreductase FprB (adrenodoxin reductase) (AR) (ferredoxin-NADP(+) reductase)
Rv1501	611.198	-0.469047	0.115406	-4.06433	4.81705e-05	0.00336861		Conserved hypothetical protein
Rv1556	269.698	-0.543823	0.136024	-3.99798	6.38844e-05	0.00439178		Possible regulatory protein
Rv0001	5675.15	-0.763298	0.192576	-3.96362	7.38213e-05	0.00487441	dnaA	Chromosomal replication initiator protein DnaA
Rv0170	7418.23	-0.507996	0.128194	-3.96272	7.41022e-05	0.00487441	mce1B	Mce-family protein Mce1B
Rv2329c	7247.19	-0.532526	0.134428	-3.9614	7.45102e-05	0.00487441	narK1	Probable nitrite extrusion protein 1 NarK1 (nitrite facilitator 1)
Rv3662c	758.334	0.423254	0.10709	3.95233	7.73945e-05	0.00498273		Conserved hypothetical protein
Rv0485	3912.34	0.480491	0.122732	3.91498	9.04135e-05	0.00572996		Possible transcriptional regulatory protein
Rv1209	1150.98	0.408661	0.105164	3.88596	0.000101927	0.00634812		Conserved protein
Rv2356c	2106.76	-0.570714	0.146988	-3.88271	0.000103298	0.00634812	PPE40	PPE family protein PPE40
Rv0113	605.241	-0.526457	0.135726	-3.87884	0.000104958	0.00635386	gmhA	Probable sedoheptulose-7-phosphate isomerase GmhA (phosphoheptose isomerase)
Rv3051c	35353.5	-0.313202	0.0812114	-3.85662	0.000114964	0.00685727	nrdE	Ribonucleoside-diphosphate reductase (alpha chain) NrdE (ribonucleotide reductase small subunit) (R1F protein)
Rv2594c	1327.33	0.46883	0.121808	3.84893	0.000118636	0.00697375	ruvC	Probable crossover junction endodeoxyribonuclease RuvC (holliday junction nuclease) (holliday junction resolvase)
Rv2979c	1090.33	0.710099	0.185986	3.81802	0.000134527	0.00779488		Probable resolvase
Rv3201c	1975.87	0.878295	0.230609	3.80859	0.000139762	0.00798415		Probable ATP-dependent DNA helicase
Rv1317c	1114.66	0.626807	0.164926	3.80054	0.000144384	0.00813363	alkA	Probable bifunctional regulatory protein and DNA repair enzyme AlkA (regulatory protein of adaptative response) (methylphosphotriester-DNA--protein-cysteine S-methyltransferase)
Rv2565	2964.48	-0.351147	0.0929098	-3.77944	0.00015718	0.0087332		Conserved protein
Rv1641	21756.3	-0.32263	0.085542	-3.7716	0.000162205	0.00877205	infC	Probable initiation factor if-3 InfC
Rv3863	3718.38	0.786729	0.208566	3.77209	0.000161889	0.00877205		Unknown alanine rich protein
Rv0443	1013.56	0.372552	0.0989774	3.76401	0.000167208	0.00892365		Conserved protein
Rv3872	3338.19	-0.475758	0.126711	-3.75467	0.000173569	0.00914281	PE35	PE family-related protein PE35
Rv0974c	391.14	-1.06308	0.283986	-3.74342	0.000181533	0.00939775	accD2	Probable acetyl-/propionyl-CoA carboxylase (beta subunit) AccD2
Rv2412	1216.15	-0.621261	0.166053	-3.74134	0.000183043	0.00939775	rpsT	30S ribosomal protein S20 RpsT
Rv0860	9083.83	-0.799682	0.214976	-3.71987	0.000199326	0.0101058	fadB	Probable fatty oxidation protein FadB
Rv0035	813.044	-0.525382	0.141472	-3.71368	0.000204265	0.0102284	fadD34	Probable fatty-acid-CoA ligase FadD34 (fatty-acid-CoA synthetase) (fatty-acid-CoA synthase)
Rv1328	9527.81	0.279994	0.0757649	3.69556	0.000219402	0.0108523	glgP	Probable glycogen phosphorylase GlgP
Rv0165c	973.327	-0.922645	0.250225	-3.68726	0.000226679	0.0109453	mce1R	Probable transcriptional regulatory protein Mce1R (probably GntR-family)
Rv2505c	278.814	-0.552042	0.149712	-3.68736	0.00022659	0.0109453	fadD35	Probable fatty-acid-CoA ligase FadD35 (fatty-acid-CoA synthetase) (fatty-acid-CoA synthase)
Rv2764c	2229.94	-0.390136	0.106203	-3.67349	0.000239256	0.0114167	thyA	Probable thymidylate synthase ThyA (ts) (TSASE)
Rv3347c	5411.82	-0.362375	0.0987977	-3.66785	0.0002446	0.011536	PPE55	PPE family protein PPE55
Rv2410c	1087.08	-0.353885	0.0973503	-3.63517	0.000277799	0.0129512		Conserved protein
Rv1316c	266.684	0.611272	0.169431	3.6078	0.000308805	0.0141121	ogt	Methylated-DNA--protein-cysteine methyltransferase Ogt (6-O-methylguanine-DNA methyltransferase) (O-6-methylguanine-DNA-alkyltransferase)
Rv2977c	2432.17	0.573894	0.159228	3.60422	0.000313086	0.0141121	thiL	Probable thiamine-monophosphate kinase ThiL (thiamine-phosphate kinase)
Rv2980	690.916	0.434182	0.120562	3.60131	0.000316618	0.0141121		Possible conserved secreted protein
Rv3915	5925.42	-0.307594	0.0853831	-3.60251	0.000315161	0.0141121		Probable peptidoglycan hydrolase
Rv2350c	2347.78	-0.457215	0.12721	-3.59417	0.000325428	0.0143471	plcB	Membrane-associated phospholipase C 2 PlcB
Rv3797	1030.5	-0.695629	0.194015	-3.58543	0.000336526	0.0146769	fadE35	Probable acyl-CoA dehydrogenase FadE35
Rv3618	360.274	-0.772552	0.215681	-3.58192	0.000341079	0.0147172		Possible monooxygenase
Rv1468c	606.122	0.360049	0.101185	3.55833	0.000373222	0.015859	PE_PGRS29	PE-PGRS family protein PE_PGRS29
Rv1779c	3223.13	0.904231	0.254392	3.55447	0.000378735	0.015859		Possible integral membrane protein
Rv3846	2235.41	-0.483171	0.135947	-3.5541	0.000379272	0.015859	sodA	Superoxide dismutase [FE] SodA
Rv0232	658.316	-0.643318	0.182286	-3.52917	0.000416861	0.0171703		Probable transcriptional regulatory protein (probably TetR/AcrR-family)
Rv1539	2519.04	0.293241	0.0831239	3.52776	0.000419097	0.0171703	lspA	Probable lipoprotein signal peptidase LspA
Rv1172c	3974.58	-0.44621	0.126813	-3.51865	0.000433754	0.017593	PE12	PE family protein PE12
Rv1555	39.8694	-1.08195	0.308188	-3.51067	0.000446987	0.0176017	frdD	Probable fumarate reductase [membrane anchor subunit] FrdD (fumarate dehydrogenase) (fumaric hydrogenase)
Rv1850	3163.06	-0.311238	0.088649	-3.51091	0.000446582	0.0176017	ureC	Urease alpha subunit UreC (urea amidohydrolase)
Rv3838c	1515.37	0.392527	0.111747	3.51263	0.000443694	0.0176017	pheA	Prephenate dehydratase PheA
Rv1810	4316.51	-0.49179	0.140453	-3.50146	0.000462715	0.017956		Conserved protein
Rv3788	450.231	-0.431443	0.123261	-3.50024	0.000464837	0.017956		Hypothetical protein
Rv0173	10888	-0.516979	0.14862	-3.47854	0.000504148	0.0191105	lprK	Possible Mce-family lipoprotein LprK (Mce-family lipoprotein Mce1E)
Rv0859	4149.61	-0.766243	0.220215	-3.47952	0.000502305	0.0191105	fadA	Possible acyl-CoA thiolase FadA
Rv1020	4667.68	0.290714	0.084119	3.45598	0.000548291	0.0205914	mfd	Probable transcription-repair coupling factor Mfd (TRCF)
Rv1084	1901.26	0.338283	0.0979821	3.4525	0.000555427	0.020668		Conserved protein
Rv0167	9551.02	-0.632832	0.183475	-3.44915	0.000562349	0.0207354	yrbE1A	Conserved integral membrane protein YrbE1A
Rv0172	15135.1	-0.514178	0.149494	-3.43945	0.000582891	0.0212992	mce1D	Mce-family protein Mce1D
Rv3190A	204.123	0.728282	0.211929	3.43644	0.000589403	0.0213448		Conserved protein
Rv2267c	280.756	-0.608129	0.177534	-3.42541	0.000613864	0.0220339		Conserved hypothetical protein
Rv1087	728.033	0.537165	0.157088	3.41952	0.000627326	0.0223196	PE_PGRS21	PE-PGRS family protein PE_PGRS21
Rv2785c	2848.2	-0.470184	0.137739	-3.4136	0.000641117	0.0226119	rpsO	30S ribosomal protein S15 RpsO
Rv0182c	1728.86	0.443054	0.130284	3.40067	0.000672208	0.022773	sigG	Probable alternative RNA polymerase sigma factor SigG (RNA polymerase ECF type sigma factor)
Rv0834c	1467.65	0.553129	0.162648	3.40077	0.000671951	0.022773	PE_PGRS14	PE-PGRS family protein PE_PGRS14
Rv0889c	2486.97	0.336968	0.0990563	3.40178	0.000669478	0.022773	citA	Probable citrate synthase II CitA
Rv2146c	1664.28	-0.43809	0.128959	-3.39712	0.00068099	0.022773		Possible conserved transmembrane protein
Rv2724c	839.981	-0.461098	0.135462	-3.40389	0.000664324	0.022773	fadE20	Probable acyl-CoA dehydrogenase FadE20
Rv2944	220.983	-0.473771	0.139528	-3.39552	0.000684986	0.022773		Possible transposase for insertion sequence element IS1533
Rv3743c	1732.97	-2.37949	0.700209	-3.39826	0.000678153	0.022773	ctpJ	Probable cation transporter P-type ATPase CtpJ
Rv1994c	113.907	0.70461	0.207859	3.38985	0.000699307	0.0228984	cmtR	Metal sensor transcriptional regulator CmtR (ArsR-SmtB family)
Rv2950c	16777.9	-0.44835	0.132274	-3.38956	0.00070005	0.0228984	fadD29	Fatty-acid-AMP ligase FadD29 (fatty-acid-AMP synthetase) (fatty-acid-AMP synthase)
Rv1815	5184.06	-0.597878	0.17664	-3.38473	0.000712495	0.0229356		Conserved protein
Rv2792c	4063.35	0.344137	0.101616	3.38665	0.000707527	0.0229356		Possible resolvase
Rv0032	565.11	-0.410497	0.121487	-3.37894	0.00072765	0.0230702	bioF2	Possible 8-amino-7-oxononanoate synthase BioF2 (AONS) (8-amino-7-ketopelargonate synthase) (7-keto-8-amino-pelargonic acid synthetase) (7-KAP synthetase) (L-alanine--pimelyl CoA ligase)
Rv0230c	670.089	-0.446828	0.132329	-3.37665	0.000733743	0.0230702	php	Probable phosphotriesterase Php (parathion hydrolase) (PTE) (aryldialkylphosphatase) (paraoxonase) (a-esterase) (aryltriphosphatase) (paraoxon hydrolase)
Rv0279c	366.68	0.603713	0.178707	3.37823	0.000729545	0.0230702	PE_PGRS4	PE-PGRS family protein PE_PGRS4
Rv1286	377.951	-0.540986	0.16071	-3.36622	0.000762056	0.0236582	cysN	Probable bifunctional enzyme CysN/CysC: sulfate adenyltransferase (subunit 1) + adenylylsulfate kinase
Rv2450c	640.731	1.9311	0.573797	3.36548	0.000764108	0.0236582	rpfE	Probable resuscitation-promoting factor RpfE
Rv1284	150.134	-0.822197	0.244683	-3.36025	0.000778717	0.0237479	canA	Beta-carbonic anhydrase
Rv2730	36.952	-1.12854	0.335797	-3.36077	0.000777258	0.0237479		Hypothetical protein
Rv1000c	1134.3	0.642126	0.191378	3.35527	0.000792866	0.023999		Conserved hypothetical protein
Rv1551	462.473	-0.649521	0.194712	-3.33581	0.000850512	0.0255532	plsB1	Possible acyltransferase PlsB1
Rv1507c	1816.97	-0.503009	0.15119	-3.327	0.000877865	0.026181		Conserved protein
Rv0211	6620.7	0.691055	0.208186	3.31941	0.000902072	0.0267066	pckA	Probable iron-regulated phosphoenolpyruvate carboxykinase [GTP] PckA (phosphoenolpyruvate carboxylase) (PEPCK)(pep carboxykinase)
Rv3058c	1431.49	-0.389931	0.117883	-3.30779	0.000940345	0.027638		Possible transcriptional regulatory protein (probably TetR-family)
Rv0621	363.086	0.424397	0.129079	3.28789	0.0010094	0.0290365		Possible membrane protein
Rv1553	68.4256	-1.6707	0.507935	-3.2892	0.00100472	0.0290365	frdB	Probable fumarate reductase [iron-sulfur subunit] FrdB (fumarate dehydrogenase) (fumaric hydrogenase)
Rv2677c	4257.89	0.330832	0.10061	3.28826	0.00100809	0.0290365	hemY	Probable protoporphyrinogen oxidase HemY (protoporphyrinogen-IX oxidase) (protoporphyrinogenase) (PPO)
Rv0987	1668.18	-0.334722	0.102355	-3.27022	0.00107465	0.0306956		Probable adhesion component transport transmembrane protein ABC transporter
Rv2736c	1494.03	0.582961	0.178694	3.26234	0.00110495	0.0313405	recX	Regulatory protein RecX
Rv1375	2281.03	-0.418828	0.128576	-3.25745	0.0011242	0.0316649		Conserved hypothetical protein
Rv0169	11603.6	-0.487337	0.14993	-3.25043	0.00115229	0.0322322	mce1A	Mce-family protein Mce1A
Rv3888c	2276.17	-0.332651	0.10248	-3.24601	0.00117033	0.0325129		Probable conserved membrane protein
Rv1046c	1016.98	-0.47619	0.147128	-3.23657	0.00120974	0.0333789		Hypothetical protein
Rv0503c	3496.39	-0.435241	0.134936	-3.22553	0.00125738	0.0342646	cmaA2	Cyclopropane-fatty-acyl-phospholipid synthase 2 CmaA2 (cyclopropane fatty acid synthase) (CFA synthase) (cyclopropane mycolic acid synthase 2) (mycolic acid trans-cyclopropane synthetase)
Rv2784c	1100.73	-0.467461	0.144939	-3.22523	0.00125873	0.0342646	lppU	Probable lipoprotein LppU
Rv0114	507.017	-0.368946	0.114909	-3.21077	0.00132379	0.0348656	gmhB	Possible D-alpha,beta-D-heptose-1,7-biphosphate phosphatase GmhB (D-glycero-D-manno-heptose 7-phosphate kinase)
Rv0278c	164.988	0.572141	0.178132	3.21189	0.00131866	0.0348656	PE_PGRS3	PE-PGRS family protein PE_PGRS3
Rv0972c	593.172	-0.723747	0.225142	-3.21462	0.00130616	0.0348656	fadE12	Acyl-CoA dehydrogenase FadE12
Rv3421c	1804.5	0.371526	0.115644	3.21267	0.00131506	0.0348656		Conserved hypothetical protein
Rv3740c	338.663	-0.848551	0.264118	-3.21277	0.00131462	0.0348656		Possible triacylglycerol synthase (diacylglycerol acyltransferase)
Rv1363c	1542.06	-0.38777	0.121032	-3.20386	0.001356	0.0354835		Possible membrane protein
Rv0607	244.757	0.79991	0.250604	3.19192	0.00141329	0.0365115		Hypothetical protein
Rv2718c	1934.4	0.433381	0.135728	3.19301	0.00140797	0.0365115	nrdR	Probable transcriptional regulatory protein NrdR
Rv0233	1143.53	-0.647349	0.203259	-3.18486	0.00144826	0.0371782	nrdB	Ribonucleoside-diphosphate reductase (beta chain) NrdB (ribonucleotide reductase small chain)
Rv0177	4812.42	-0.30788	0.0970764	-3.17152	0.00151642	0.0377157		Probable conserved Mce associated protein
Rv1258c	333.939	-0.502108	0.158337	-3.17114	0.00151842	0.0377157		Probable conserved integral membrane transport protein
Rv1536	5183.29	-0.298406	0.0940272	-3.17361	0.00150557	0.0377157	ileS	Isoleucyl-tRNA synthetase IleS
Rv2027c	773.875	-0.388493	0.122557	-3.16988	0.001525	0.0377157	dosT	Two component sensor histidine kinase DosT
Rv3264c	4603.5	0.288881	0.0909339	3.17682	0.001489	0.0377157	manB	D-alpha-D-mannose-1-phosphate guanylyltransferase ManB (D-alpha-D-heptose-1-phosphate guanylyltransferase)
Rv3338	1033.48	-0.703243	0.221723	-3.17172	0.00151541	0.0377157		Conserved hypothetical protein
Rv3343c	5014	-0.452619	0.143214	-3.16045	0.00157527	0.0387229	PPE54	PPE family protein PPE54
Rv0475	1932.66	0.451309	0.143827	3.13786	0.00170187	0.041088	hbhA	Iron-regulated heparin binding hemagglutinin HbhA (adhesin)
Rv0988	876.076	-0.298959	0.0951798	-3.14099	0.00168375	0.041088		Possible conserved exported protein
Rv3690	901.358	-0.395502	0.125999	-3.13894	0.00169562	0.041088		Probable conserved membrane protein
Rv0068	161.657	-0.626623	0.199916	-3.13443	0.00172186	0.0413245		Probable oxidoreductase
Rv0168	4639.07	-0.460518	0.147021	-3.13233	0.00173428	0.0413438	yrbE1B	Conserved integral membrane protein YrbE1B
Rv2534c	3018.67	-0.257837	0.0823537	-3.13084	0.00174304	0.0413438	efp	Probable elongation factor P Efp
Rv2833c	525.571	-0.382693	0.122905	-3.11372	0.00184744	0.0435652	ugpB	Probable Sn-glycerol-3-phosphate-binding lipoprotein UgpB
Rv0975c	297.427	-0.917736	0.296426	-3.09601	0.00196147	0.0459868	fadE13	Probable acyl-CoA dehydrogenase FadE13
Rv0680c	986.53	-0.502141	0.162351	-3.09293	0.00198189	0.0461986		Probable conserved transmembrane protein
Rv0249c	6372.2	-0.34661	0.112158	-3.09037	0.00199904	0.0463321		Probable succinate dehydrogenase [membrane anchor subunit] (succinic dehydrogenase)
Rv1569	1673.09	0.341181	0.110638	3.08377	0.00204398	0.0471045	bioF1	Probable 8-amino-7-oxononanoate synthase BioF1 (AONS) (8-amino-7-ketopelargonate synthase) (7-keto-8-amino-pelargonic acid synthetase) (7-KAP synthetase) (L-alanine--pimelyl CoA ligase)
Rv2780	3311.28	-0.572946	0.186153	-3.07782	0.00208517	0.0477823	ald	Secreted L-alanine dehydrogenase Ald (40 kDa antigen) (TB43)
Rv3004	266.044	0.540137	0.175923	3.0703	0.00213847	0.0487284	cfp6	Low molecular weight protein antigen 6 (CFP-6)
Rv1298	5204.6	-0.477823	0.155779	-3.06731	0.00215997	0.0489432	rpmE	50S ribosomal protein L31 RpmE
Rv0096	498.085	-0.884693	0.288922	-3.06204	0.00219831	0.0495352	PPE1	PPE family protein PPE1

## Sheet: whiB6_WT
geneID	baseMean	log2FoldChange	lfcSE	stat	pvalue	padj	geneName	geneProduct (AL123456)
Rv2463	3196.97	-7.92021	0.250978	-31.5574	1.42125e-218	5.42916e-215	lipP	Probable esterase/lipase LipP
proU	120.278	-5.17408	0.388576	-13.3155	1.88166e-40	3.59396e-37
Rv3074	2988.98	1.47787	0.228017	6.48142	9.08619e-11	1.15698e-07		Conserved hypothetical protein
Rv3370c	1613.67	1.35396	0.211753	6.39405	1.61553e-10	1.39959e-07	dnaE2	Probable DNA polymerase III (alpha chain) DnaE2 (DNA nucleotidyltransferase)
Rv3478	17769.8	-1.63968	0.257213	-6.37481	1.83192e-10	1.39959e-07	PPE60	PE family protein PPE60
Rv3776	1122.65	1.26038	0.213432	5.90527	3.52079e-09	2.24157e-06		Conserved hypothetical protein
Rv2100	502.397	1.44467	0.252274	5.72658	1.02474e-08	5.59218e-06		Conserved hypothetical protein
Rv3394c	1060.73	0.949238	0.168287	5.64058	1.69475e-08	8.09242e-06		Conserved hypothetical protein
Rv0165c	973.327	-1.39372	0.250877	-5.55539	2.76999e-08	1.1757e-05	mce1R	Probable transcriptional regulatory protein Mce1R (probably GntR-family)
Rv3879c	14260	0.662458	0.120328	5.50545	3.68231e-08	1.40664e-05	espK	ESX-1 secretion-associated protein EspK. Alanine and proline rich protein.
Rv0231	1766.23	-0.555556	0.103245	-5.38096	7.40897e-08	2.57293e-05	fadE4	Probable acyl-CoA dehydrogenase FadE4
Rv0485	3912.34	0.636031	0.122682	5.18436	2.16754e-07	6.9e-05		Possible transcriptional regulatory protein
Rv1378c	2470.87	0.92916	0.182071	5.10329	3.33808e-07	9.80881e-05		Conserved hypothetical protein
Rv1918c	1917.49	-0.600466	0.118823	-5.05345	4.33899e-07	0.000113098	PPE35	PPE family protein PPE35
Rv3873	8629.54	0.612667	0.121344	5.04901	4.44103e-07	0.000113098	PPE68	PPE family protein PPE68
Rv0232	658.316	-0.903046	0.182872	-4.93814	7.88712e-07	0.000177228		Probable transcriptional regulatory protein (probably TetR/AcrR-family)
Rv3741c	207.28	-1.48922	0.301024	-4.94718	7.52953e-07	0.000177228		Possible oxidoreductase
Rv3371	753.445	-0.681221	0.138354	-4.92374	8.49049e-07	0.000180187		Possible triacylglycerol synthase (diacylglycerol acyltransferase)
Rv1556	269.698	-0.667088	0.137009	-4.86893	1.12204e-06	0.000225589		Possible regulatory protein
Rv0885	1712.57	-0.968198	0.201836	-4.79694	1.61105e-06	0.00030771		Conserved hypothetical protein
Rv1779c	3223.13	1.20879	0.25433	4.75284	2.00583e-06	0.000364871		Possible integral membrane protein
Rv3742c	256.588	-1.49697	0.320242	-4.6745	2.94667e-06	0.000511649		Possible oxidoreductase
Rv0890c	3908.6	0.423648	0.0909651	4.65726	3.20446e-06	0.000532219		Probable transcriptional regulatory protein (probably LuxR-family)
Rv3049c	7298.9	-0.565609	0.122824	-4.60504	4.12391e-06	0.000656389		Probable monooxygenase
Rv2930	9753.48	0.842791	0.183686	4.58822	4.47048e-06	0.000656816	fadD26	Fatty-acid-AMP ligase FadD26 (fatty-acid-AMP synthetase) (fatty-acid-AMP synthase)
Rv3857c	434.788	-0.80908	0.176338	-4.58824	4.47001e-06	0.000656816		Possible membrane protein
Rv3875	14839.7	0.644964	0.140836	4.57954	4.65995e-06	0.000659297	esxA	6 kDa early secretory antigenic target EsxA (ESAT-6)
Rv2429	383.451	1.01984	0.225042	4.53178	5.8489e-06	0.000797957	ahpD	Alkyl hydroperoxide reductase D protein AhpD (alkyl hydroperoxidase D)
Rv1551	462.473	-0.883294	0.195618	-4.51539	6.31992e-06	0.000804737	plsB1	Possible acyltransferase PlsB1
Rv3477	7199.36	-0.979454	0.21666	-4.52069	6.16377e-06	0.000804737	PE31	PE family protein PE31
Rv1792	446.159	-0.599042	0.13486	-4.44197	8.91401e-06	0.00109844	esxM	ESAT-6 like protein EsxM
Rv1550	634.307	-0.812091	0.184618	-4.39876	1.08873e-05	0.00126029	fadD11	Probable fatty-acid-CoA ligase FadD11 (fatty-acid-CoA synthetase) (fatty-acid-CoA synthase)
Rv3391	736.812	-0.766049	0.174043	-4.4015	1.07506e-05	0.00126029	acrA1	Possible multi-functional enzyme with acyl-CoA-reductase activity AcrA1
Rv1368	2489.84	-0.575526	0.132328	-4.34924	1.36609e-05	0.00149099	lprF	Probable conserved lipoprotein LprF
Rv1854c	1739.33	0.577339	0.132588	4.3544	1.33434e-05	0.00149099	ndh	Probable NADH dehydrogenase Ndh
Rv2450c	640.731	2.48482	0.573554	4.33232	1.47546e-05	0.00156562	rpfE	Probable resuscitation-promoting factor RpfE
Rv2462c	8726.9	-0.817071	0.189865	-4.30343	1.68174e-05	0.00169059	tig	Probable trigger factor (TF) protein Tig
Rv3131	1343.86	-1.26457	0.293801	-4.30418	1.67609e-05	0.00169059		Conserved protein
Rv0166	7020.78	-1.05566	0.245903	-4.29298	1.76291e-05	0.00172675	fadD5	Probable fatty-acid-CoA ligase FadD5 (fatty-acid-CoA synthetase) (fatty-acid-CoA synthase)
Rv3864	8119.58	0.562427	0.131243	4.28539	1.8242e-05	0.00174211	espE	ESX-1 secretion-associated protein EspE
Rv1057	459.69	1.37917	0.322631	4.27475	1.91348e-05	0.0017828		Conserved hypothetical protein
Rv0104	269.029	-2.21694	0.522888	-4.2398	2.23716e-05	0.00197181		Conserved hypothetical protein
Rv0112	889.314	-0.564798	0.13332	-4.23641	2.27119e-05	0.00197181	gca	Possible GDP-mannose 4,6-dehydratase Gca (GDP-D-mannose dehydratase)
Rv0886	1613.88	-0.845711	0.199417	-4.24091	2.22614e-05	0.00197181	fprB	Probable NADPH:adrenodoxin oxidoreductase FprB (adrenodoxin reductase) (AR) (ferredoxin-NADP(+) reductase)
Rv3707c	2145.01	0.373542	0.0884447	4.22346	2.40585e-05	0.0020423		Conserved hypothetical protein
Rv0233	1143.53	-0.856548	0.203488	-4.20933	2.56125e-05	0.00212695	nrdB	Ribonucleoside-diphosphate reductase (beta chain) NrdB (ribonucleotide reductase small chain)
Rv3788	450.231	-0.517276	0.123689	-4.18208	2.8885e-05	0.00234767		Hypothetical protein
Rv3705A	373.448	-0.619787	0.148527	-4.17289	3.00755e-05	0.00239351		Conserved hypothetical proline rich protein
Rv3676	4301.99	-0.34093	0.0819302	-4.16123	3.16543e-05	0.00246774	crp	Transcriptional regulatory protein Crp (Crp/Fnr-family)
Rv3395c	495.455	0.938522	0.226624	4.14132	3.45308e-05	0.00263815		Conserved hypothetical protein
Rv2346c	1806.41	-0.798637	0.194113	-4.11429	3.88378e-05	0.00290902	esxO	Putative ESAT-6 like protein EsxO (ESAT-6 like protein 6)
Rv1328	9527.81	0.31017	0.0757568	4.09428	4.23486e-05	0.003111	glgP	Probable glycogen phosphorylase GlgP
Rv0339c	1591.5	0.456946	0.113283	4.03368	5.4909e-05	0.0038843		Possible transcriptional regulatory protein
Rv1791	1973.3	-0.380731	0.0943872	-4.03371	5.49027e-05	0.0038843	PE19	PE family protein PE19
Rv2428	345.049	0.743281	0.184794	4.02221	5.76541e-05	0.00400434	ahpC	Alkyl hydroperoxide reductase C protein AhpC (alkyl hydroperoxidase C)
Rv1406	930.655	0.583872	0.146153	3.99493	6.47137e-05	0.0044144	fmt	Probable methionyl-tRNA formyltransferase Fmt
Rv0113	605.241	-0.539309	0.135825	-3.97063	7.16824e-05	0.00472115	gmhA	Probable sedoheptulose-7-phosphate isomerase GmhA (phosphoheptose isomerase)
Rv3282	3686.3	0.322111	0.0810601	3.97373	7.07572e-05	0.00472115		Conserved hypothetical protein
Rv0167	9551.02	-0.72397	0.183488	-3.9456	7.96002e-05	0.00515377	yrbE1A	Conserved integral membrane protein YrbE1A
Rv2632c	207.639	-1.12158	0.287731	-3.898	9.69921e-05	0.00617516		Conserved protein
Rv1540	4190.14	0.352813	0.0909024	3.88123	0.000103929	0.0064034		Conserved hypothetical protein member of yabO/yceC/yfiI family
Rv2787	433.793	0.550257	0.141729	3.88246	0.000103403	0.0064034		Conserved hypothetical alanine rich protein
Rv0457c	683.821	0.491983	0.127229	3.8669	0.000110229	0.00654812		Probable peptidase
Rv0670	2619.06	0.348507	0.0901346	3.86652	0.000110399	0.00654812	end	Probable endonuclease IV End (endodeoxyribonuclease IV) (apurinase)
Rv0738	573.053	-0.579147	0.150125	-3.85777	0.000114425	0.00654812		Conserved protein
Rv1778c	416.647	1.00794	0.261062	3.86092	0.000112961	0.00654812		Unknown protein
Rv1793	2802.88	-0.506448	0.13156	-3.84955	0.000118333	0.00654812	esxN	Putative ESAT-6 like protein EsxN (ESAT-6 like protein 5)
Rv1843c	5459.58	-0.453401	0.117567	-3.85653	0.000115008	0.00654812	guaB1	Probable inosine-5'-monophosphate dehydrogenase GuaB1(imp dehydrogenase) (IMPDH) (IMPD)
Rv2351c	546.29	-0.599087	0.155513	-3.85234	0.000116996	0.00654812	plcA	Membrane-associated phospholipase C 1 PlcA (MTP40 antigen)
Rv3868	14642.7	0.291313	0.0757417	3.84614	0.000119992	0.00654812	eccA1	ESX conserved component EccA1. ESX-1 type VII secretion system protein.
Rv2633c	496.783	-1.24481	0.325176	-3.82811	0.000129133	0.00685122		Hypothetical protein
Rv3849	3667.17	-0.628574	0.164105	-3.83031	0.000127984	0.00685122	espR	ESX-1 transcriptional regulatory protein EspR
Rv2677c	4257.89	0.38424	0.1006	3.81946	0.000133743	0.00699859	hemY	Probable protoporphyrinogen oxidase HemY (protoporphyrinogen-IX oxidase) (protoporphyrinogenase) (PPO)
Rv0859	4149.61	-0.834158	0.220225	-3.78774	0.000152022	0.00774298	fadA	Possible acyl-CoA thiolase FadA
Rv2380c	3275.75	0.574129	0.151504	3.78953	0.000150933	0.00774298	mbtE	Peptide synthetase MbtE (peptide synthase)
Rv3763	4666.58	-0.885895	0.234142	-3.78358	0.00015459	0.0077702	lpqH	19 kDa lipoprotein antigen precursor LpqH
Rv2724c	839.981	-0.512884	0.135693	-3.77975	0.000156989	0.00778826	fadE20	Probable acyl-CoA dehydrogenase FadE20
Rv3517	258.111	1.03581	0.27502	3.76631	0.000165677	0.00811393		Conserved hypothetical protein
Rv2780	3311.28	-0.694956	0.186221	-3.7319	0.000190045	0.00910801	ald	Secreted L-alanine dehydrogenase Ald (40 kDa antigen) (TB43)
Rv2791c	10770	0.272038	0.0729136	3.73097	0.000190744	0.00910801		Probable transposase
Rv1084	1901.26	0.363733	0.0980048	3.71137	0.000206138	0.00948731		Conserved protein
Rv1570	2010.64	0.39336	0.105816	3.71738	0.0002013	0.00948731	bioD	Dethiobiotin synthetase BioD
Rv3234c	2158.47	-0.341245	0.0919155	-3.7126	0.000205143	0.00948731	tgs3	Putative triacylglycerol synthase (diacylglycerol acyltransferase) Tgs3
Rv1638A	830.243	-0.87215	0.236634	-3.68565	0.000228117	0.0103739		Conserved hypothetical protein
Rv3890c	1032.29	-0.577954	0.157631	-3.66649	0.000245899	0.011051	esxC	ESAT-6 like protein EsxC (ESAT-6 like protein 11)
Rv2931	21462.3	0.82198	0.22484	3.65585	0.000256329	0.0113858	ppsA	Phenolpthiocerol synthesis type-I polyketide synthase PpsA
Rv0170	7418.23	-0.464217	0.128185	-3.62148	0.000292928	0.0128619	mce1B	Mce-family protein Mce1B
Rv0168	4639.07	-0.531389	0.147046	-3.61375	0.0003018	0.0129536	yrbE1B	Conserved integral membrane protein YrbE1B
Rv1553	68.4256	-1.84419	0.510108	-3.61529	0.000300015	0.0129536	frdB	Probable fumarate reductase [iron-sulfur subunit] FrdB (fumarate dehydrogenase) (fumaric hydrogenase)
Rv0169	11603.6	-0.540539	0.149938	-3.60507	0.000312065	0.0132454	mce1A	Mce-family protein Mce1A
Rv2447c	5218.38	0.379233	0.105333	3.60031	0.000317835	0.0133421	folC	Probable folylpolyglutamate synthase protein FolC (folylpoly-gamma-glutamate synthetase) (FPGS)
Rv2348c	203.669	-0.714797	0.199242	-3.58758	0.000333755	0.0138581		Hypothetical protein
Rv0888	1063.91	-0.740316	0.207711	-3.56416	0.00036502	0.0148338		Probable exported protein
Rv2412	1216.15	-0.591757	0.165976	-3.56532	0.000363413	0.0148338	rpsT	30S ribosomal protein S20 RpsT
Rv0001	5675.15	-0.684578	0.192571	-3.55494	0.00037806	0.0150436	dnaA	Chromosomal replication initiator protein DnaA
Rv2379c	3721.34	0.483221	0.135898	3.55577	0.000376874	0.0150436	mbtF	Peptide synthetase MbtF (peptide synthase)
Rv2591	1003.48	-0.447129	0.126137	-3.54478	0.000392935	0.0153164	PE_PGRS44	PE-PGRS family protein PE_PGRS44
Rv3850	1998.44	-0.328389	0.0926119	-3.54586	0.000391334	0.0153164		Conserved protein
Rv1407	1313.26	0.486334	0.138119	3.52112	0.000429734	0.0165817	fmu	Probable Fmu protein (sun protein)
Rv0892	2802.81	0.620654	0.177677	3.49317	0.000477329	0.0180534		Probable monooxygenase
Rv3613c	2094.37	-1.59395	0.455963	-3.49578	0.000472677	0.0180534		Hypothetical protein
Rv3615c	2227.63	-1.96743	0.56383	-3.4894	0.00048411	0.0181304	espC	ESX-1 secretion-associated protein EspC
Rv1904	1542.31	-0.903441	0.259593	-3.48023	0.000500986	0.0185803		Conserved hypothetical protein
Rv1394c	643.396	-0.95239	0.274878	-3.46477	0.000530676	0.0194921	cyp132	Probable cytochrome P450 132 Cyp132
Rv3616c	9706.49	-1.99222	0.577719	-3.44842	0.000563874	0.0205143	espA	ESX-1 secretion-associated protein A, EspA
Rv1552	217.784	-2.63675	0.767484	-3.43558	0.000591289	0.0209141	frdA	Probable fumarate reductase [flavoprotein subunit] FrdA (fumarate dehydrogenase) (fumaric hydrogenase)
Rv3617	621.636	-0.629517	0.183209	-3.43607	0.000590227	0.0209141	ephA	Probable epoxide hydrolase EphA (epoxide hydratase) (arene-oxide hydratase)
Rv3675	295.503	-0.641579	0.186536	-3.43944	0.00058292	0.0209141		Possible membrane protein
Rv0430	1579.7	-0.508406	0.148124	-3.43231	0.000598461	0.0209736		Conserved hypothetical protein
Rv0032	565.11	-0.415568	0.12157	-3.41835	0.000630025	0.021596	bioF2	Possible 8-amino-7-oxononanoate synthase BioF2 (AONS) (8-amino-7-ketopelargonate synthase) (7-keto-8-amino-pelargonic acid synthetase) (7-KAP synthetase) (L-alanine--pimelyl CoA ligase)
Rv0483	15170.3	0.752907	0.220702	3.41142	0.000646261	0.021596	lprQ	Probable conserved lipoprotein LprQ
Rv0506	966.957	-0.448658	0.131399	-3.41446	0.000639079	0.021596	mmpS2	Probable conserved membrane protein MmpS2
Rv1835c	2464.26	0.34812	0.102165	3.40742	0.000655795	0.021596		Conserved hypothetical protein
Rv3476c	836.124	-0.458931	0.134282	-3.41766	0.000631623	0.021596	kgtP	Probable dicarboxylic acid transport integral membrane protein KgtP (dicarboxylate transporter)
Rv3614c	5225.74	-1.84477	0.541137	-3.40907	0.000651852	0.021596	espD	ESX-1 secretion-associated protein EspD
Rv3626c	2173.7	0.344806	0.101098	3.41062	0.000648158	0.021596		Conserved hypothetical protein
Rv0526	4000.17	0.238216	0.0699625	3.4049	0.000661879	0.0216101		Possible thioredoxin protein (thiol-disulfide interchange protein)
Rv3618	360.274	-0.73325	0.215625	-3.40059	0.000672418	0.021643		Possible monooxygenase
Rv3878	3021	0.450981	0.132647	3.39985	0.000674219	0.021643	espJ	ESX-1 secretion-associated protein EspJ. Conserved alanine rich protein.
Rv2288	192.263	-0.740034	0.217861	-3.39682	0.000681739	0.021702		Hypothetical protein
Rv3612c	1114.65	-1.47989	0.436265	-3.39219	0.00069337	0.0218899		Conserved hypothetical protein
Rv3866	5565.52	0.421263	0.124318	3.3886	0.000702498	0.0219963	espG1	ESX-1 secretion-associated protein EspG1
Rv3609c	2695.51	0.373018	0.111104	3.35738	0.00078684	0.0244368	folE	GTP cyclohydrolase I FolE (GTP-ch-I)
Rv0906	2531.45	0.405385	0.120991	3.35053	0.000806581	0.0246491		Conserved protein
Rv1046c	1016.98	-0.493954	0.147384	-3.35148	0.000803799	0.0246491		Hypothetical protein
Rv3202c	3392.41	0.755602	0.225773	3.34674	0.00081768	0.02479		Possible ATP-dependent DNA helicase
Rv2719c	1556.14	0.652868	0.195525	3.33904	0.000840671	0.0252863		Possible conserved membrane protein
Rv0893c	523.034	0.563659	0.169834	3.31888	0.000903807	0.026973		Possible S-adenosylmethionine-dependent methyltransferase
Rv0173	10888	-0.491956	0.148613	-3.3103	0.000931945	0.0271892	lprK	Possible Mce-family lipoprotein LprK (Mce-family lipoprotein Mce1E)
Rv0211	6620.7	0.689554	0.208182	3.31226	0.000925461	0.0271892	pckA	Probable iron-regulated phosphoenolpyruvate carboxykinase [GTP] PckA (phosphoenolpyruvate carboxylase) (PEPCK)(pep carboxykinase)
Rv3633	4389.29	-0.738007	0.222952	-3.31017	0.000932403	0.0271892		Conserved protein
Rv3877	4487.63	0.286336	0.086597	3.30653	0.000944597	0.0273361	eccD1	ESX conserved component EccD1. ESX-1 type VII secretion system protein. Probable transmembrane protein.
Rv0083	374.219	0.615811	0.187005	3.29302	0.000991171	0.0278402		Probable oxidoreductase
Rv0860	9083.83	-0.708385	0.214961	-3.29542	0.000982756	0.0278402	fadB	Probable fatty oxidation protein FadB
Rv1168c	411.923	-0.473333	0.1437	-3.29389	0.00098811	0.0278402	PPE17	PPE family protein PPE17
Rv3823c	5136.85	-0.599679	0.181894	-3.29687	0.00097769	0.0278402	mmpL8	Conserved integral membrane transport protein MmpL8
Rv0435c	6054.6	0.360726	0.109697	3.28839	0.00100764	0.0280962		Putative conserved ATPase
Rv1539	2519.04	0.273205	0.0831714	3.28484	0.0010204	0.0282458	lspA	Probable lipoprotein signal peptidase LspA
Rv3390	500.941	-1.02392	0.312391	-3.2777	0.00104658	0.0287621	lpqD	Probable conserved lipoprotein LpqD
Rv2108	85.9134	0.826859	0.253533	3.26135	0.00110882	0.030255	PPE36	PPE family protein PPE36
Rv2944	220.983	-0.454251	0.139435	-3.25779	0.00112282	0.0304196		Possible transposase for insertion sequence element IS1533
Rv1069c	3701.9	0.323893	0.0998965	3.24229	0.00118574	0.0316751		Conserved protein
Rv3247c	1108.68	0.37415	0.115377	3.24284	0.00118345	0.0316751	tmk	Thymidylate kinase Tmk (dTMP kinase) (thymidylic acid kinase) (TMPK)
Rv3822	3995.97	-0.769641	0.237719	-3.23761	0.00120536	0.0319755		Conserved hypothetical protein
Rv0172	15135.1	-0.483134	0.14949	-3.23187	0.00122982	0.0320238	mce1D	Mce-family protein Mce1D
Rv1752	1344.98	0.386754	0.11969	3.23129	0.00123233	0.0320238		Conserved hypothetical protein
Rv1836c	17337.6	0.354065	0.109476	3.23418	0.00121994	0.0320238		Conserved protein
Rv3104c	2939.68	0.288866	0.0897218	3.21957	0.00128382	0.0329141		Possible conserved transmembrane protein
Rv3813c	2030.85	0.340056	0.105612	3.21986	0.00128252	0.0329141		Conserved protein
Rv0171	13874.8	-0.493645	0.153435	-3.2173	0.00129402	0.0329544	mce1C	Mce-family protein Mce1C
Rv1020	4667.68	0.270577	0.0841616	3.21497	0.0013046	0.0330039	mfd	Probable transcription-repair coupling factor Mfd (TRCF)
Rv3824c	1934.33	-0.639477	0.199119	-3.21154	0.00132026	0.0331802	papA1	Conserved polyketide synthase associated protein PapA1
Rv2454c	5973.6	0.478557	0.149229	3.20686	0.00134191	0.0334098		Probable oxidoreductase (beta subunit)
Rv2885c	1254.61	0.592104	0.184698	3.2058	0.00134689	0.0334098		Probable transposase
Rv3551	575.43	0.969672	0.302763	3.20275	0.00136123	0.0335478		Possible CoA-transferase (alpha subunit)
Rv1646	1366.67	-0.611324	0.191224	-3.19691	0.0013891	0.0337986	PE17	PE family protein PE17
Rv3740c	338.663	-0.845395	0.26431	-3.1985	0.00138146	0.0337986		Possible triacylglycerol synthase (diacylglycerol acyltransferase)
Rv3058c	1431.49	-0.376517	0.117906	-3.19338	0.0014062	0.0339979		Possible transcriptional regulatory protein (probably TetR-family)
Rv1576c	1329.83	0.339689	0.106468	3.19052	0.00142018	0.0341202		Probable PhiRv1 phage protein
Rv0460	1060.59	-0.368595	0.115837	-3.18201	0.00146254	0.0347485		Conserved hydrophobic protein
Rv0852	309.436	-0.46773	0.14701	-3.18162	0.00146453	0.0347485	fadD16	Possible fatty-acid-CoA ligase FadD16 (fatty-acid-CoA synthetase) (fatty-acid-CoA synthase)
Rv3645	5630.73	0.47441	0.149391	3.17562	0.00149518	0.0352019		Probable conserved transmembrane protein
Rv3689	3697.11	-0.356742	0.112385	-3.17428	0.00150207	0.0352019		Probable conserved transmembrane protein
Rv3232c	1307.74	-0.4603	0.145889	-3.15514	0.00160421	0.0373663	ppk2	Polyphosphate kinase Ppk2 (polyphosphoric acid kinase)
Rv1639c	6939.35	-0.843987	0.268433	-3.14413	0.00166583	0.0381096		Conserved hypothetical membrane protein
Rv2505c	278.814	-0.469408	0.149298	-3.14409	0.00166605	0.0381096	fadD35	Probable fatty-acid-CoA ligase FadD35 (fatty-acid-CoA synthetase) (fatty-acid-CoA synthase)
Rv3891c	207.153	-0.801627	0.254761	-3.14659	0.00165186	0.0381096	esxD	Possible ESAT-6 like protein EsxD
Rv3608c	1652.39	0.370367	0.117893	3.14155	0.00168055	0.0382125	folP1	Dihydropteroate synthase 1 FolP (DHPS 1) (dihydropteroate pyrophosphorylase 1) (dihydropteroate diphosphorylase 1)
Rv3479	6022.36	-0.672652	0.214317	-3.13859	0.00169765	0.0383729		Possible transmembrane protein
Rv2973c	1580.02	0.448098	0.143027	3.13296	0.00173055	0.0388866	recG	Probable ATP-dependent DNA helicase RecG
Rv0174	24456.3	-0.479336	0.153543	-3.12184	0.00179727	0.0401496	mce1F	Mce-family protein Mce1F
Rv3270	13140.2	0.399945	0.128363	3.11574	0.00183482	0.0407324	ctpC	Probable metal cation-transporting P-type ATPase C CtpC
Rv3915	5925.42	-0.265848	0.0853674	-3.11416	0.00184469	0.0407324		Probable peptidoglycan hydrolase
Rv2302	540.784	-0.568705	0.182865	-3.10997	0.00187105	0.0410771		Conserved protein
Rv1790	90.5333	-0.868545	0.279543	-3.10702	0.00188985	0.0412528	PPE27	PPE family protein PPE27
Rv3127	1055.04	-0.649805	0.209497	-3.10173	0.00192393	0.0417581		Conserved protein
Rv1363c	1542.06	-0.374649	0.121031	-3.09547	0.00196499	0.0424082		Possible membrane protein
Rv3831	270.437	-0.443446	0.143498	-3.09027	0.00199975	0.0429159		Hypothetical protein
Rv2107	70.514	0.971022	0.31449	3.08761	0.00201775	0.0430594	PE22	PE family protein PE22
Rv2485c	1387.56	-1.81841	0.589252	-3.08596	0.00202898	0.0430594	lipQ	Probable carboxylesterase LipQ
Rv0819	3200.84	0.314563	0.101997	3.08403	0.00204216	0.0430998	mshD	GCN5-related N-acetyltransferase, MshD
Rv2381c	1296.69	0.640016	0.207671	3.08187	0.00205707	0.043158	mbtD	Polyketide synthetase MbtD (polyketide synthase)
Rv2495c	4931.04	0.36764	0.11935	3.08036	0.00206752	0.043158	bkdC	Probable branched-chain keto acid dehydrogenase E2 component BkdC
Rv1296	2563.1	0.333169	0.108535	3.06969	0.00214278	0.0437724	thrB	Probable homoserine kinase ThrB
Rv1361c	1341.85	0.638324	0.207902	3.07032	0.00213832	0.0437724	PPE19	PPE family protein PPE19
Rv1393c	1050.32	-0.844617	0.27483	-3.07323	0.00211756	0.0437724		Probable monoxygenase
Rv3729	1135.26	-0.612425	0.199466	-3.07033	0.00213823	0.0437724		Possible transferase
Rv3872	3338.19	0.386786	0.126181	3.06532	0.00217437	0.0441813	PE35	PE family-related protein PE35
Rv1377c	1360.98	0.49639	0.163231	3.04103	0.00235769	0.0464271		Putative transferase
Rv1577c	909.508	0.421211	0.138629	3.0384	0.00237838	0.0464271		Probable PhiRv1 phage protein
Rv1635c	1851.37	0.270741	0.0888932	3.04569	0.0023215	0.0464271		Probable mannosyltransferase. Probable conserved transmembrane protein.
Rv1794	8622.41	-0.260214	0.0855423	-3.04193	0.00235069	0.0464271		Conserved protein
Rv2455c	8942.67	0.46041	0.151587	3.03727	0.00238732	0.0464271		Probable oxidoreductase (alpha subunit)
Rv3109	117.681	-0.735656	0.24228	-3.03639	0.00239428	0.0464271	moaA1	Probable molybdenum cofactor biosynthesis protein A MoaA1
Rv3591c	244.552	-0.421805	0.138407	-3.04756	0.00230707	0.0464271		Possible hydrolase
Rv3726	5838.8	-0.340789	0.112215	-3.03693	0.00239004	0.0464271		Possible dehydrogenase
Rv3907c	1810.03	0.3791	0.124482	3.04542	0.00232352	0.0464271	pcnA	Probable poly(A) polymerase PcnA (polynucleotide adenylyltransferase) (NTP polymerase) (RNA adenylating enzyme) (poly(A) polymerase)
Rv0114	507.017	-0.348527	0.114951	-3.03197	0.00242963	0.0468362	gmhB	Possible D-alpha,beta-D-heptose-1,7-biphosphate phosphatase GmhB (D-glycero-D-manno-heptose 7-phosphate kinase)
Rv3607c	684.134	0.322924	0.106551	3.0307	0.00243989	0.0468362	folB	Probable dihydroneopterin aldolase FolB (DHNA)
Rv1760	306.092	-0.617482	0.203862	-3.02892	0.00245431	0.0468773		Possible triacylglycerol synthase (diacylglycerol acyltransferase)
Rv2378c	769.493	0.441392	0.145887	3.02558	0.00248158	0.0471624	mbtG	Lysine-N-oxygenase MbtG (L-lysine 6-monooxygenase) (lysine N6-hydroxylase)
Rv0740	409.421	-0.410099	0.135719	-3.02167	0.00251383	0.0473046		Conserved hypothetical protein
Rv2406c	667.189	-0.733817	0.242781	-3.02255	0.00250652	0.0473046		Conserved protein
Rv3338	1033.48	-0.669113	0.221696	-3.01816	0.00254316	0.0476219		Conserved hypothetical protein
Rv1945	116.171	0.728987	0.241886	3.01376	0.00258033	0.0480823		Conserved hypothetical protein
Rv0268c	332.007	-0.580612	0.192956	-3.00904	0.00262074	0.0485982		Hypothetical protein
Rv1400c	2084.16	0.319536	0.106441	3.00201	0.00268203	0.0494945	lipI	Probable lipase LipH
Rv2055c	86.8192	-0.644783	0.215105	-2.99752	0.00272186	0.0497703	rpsR2	30S ribosomal protein S18 RpsR2
Rv2227	184.253	-0.543325	0.181266	-2.99739	0.00272304	0.0497703		Conserved hypothetical protein
Rv2389c	456.301	-0.611613	0.204152	-2.99587	0.0027366	0.0497801	rpfD	Probable resuscitation-promoting factor RpfD

## Sheet: whiB6_T51P
geneID	baseMean	log2FoldChange	lfcSE	stat	pvalue	padj	geneName	geneProduct (AL123456)
Rv2463	3196.97	-7.78875	0.238657	-32.6358	1.27426e-233	5.16839e-230	lipP	Probable esterase/lipase LipP
proU	120.278	-5.19484	0.371637	-13.9783	2.11602e-44	4.29129e-41
Rv3074	2988.98	1.62814	0.227873	7.14493	9.00386e-13	1.21732e-09		Conserved hypothetical protein
Rv3776	1122.65	1.49661	0.212953	7.02789	2.09673e-12	2.12608e-09		Conserved hypothetical protein
Rv2100	502.397	1.62887	0.251362	6.48015	9.16303e-11	6.19421e-08		Conserved hypothetical protein
Rv3370c	1613.67	1.37565	0.211531	6.50329	7.8582e-11	6.19421e-08	dnaE2	Probable DNA polymerase III (alpha chain) DnaE2 (DNA nucleotidyltransferase)
Rv1791	1973.3	-0.584881	0.0943086	-6.20178	5.58296e-10	3.23493e-07	PE19	PE family protein PE19
Rv3478	17769.8	-1.56141	0.2572	-6.0708	1.27274e-09	6.45277e-07	PPE60	PE family protein PPE60
Rv3395c	495.455	1.32699	0.225389	5.88753	3.92e-09	1.76661e-06		Conserved hypothetical protein
Rv1378c	2470.87	0.964968	0.181908	5.3047	1.12861e-07	4.4195e-05		Conserved hypothetical protein
Rv3394c	1060.73	0.889634	0.168055	5.29371	1.19858e-07	4.4195e-05		Conserved hypothetical protein
Rv3371	753.445	-0.726852	0.137778	-5.27555	1.32361e-07	4.4738e-05		Possible triacylglycerol synthase (diacylglycerol acyltransferase)
Rv0232	658.316	-0.950614	0.182447	-5.21035	1.8848e-07	5.88057e-05		Probable transcriptional regulatory protein (probably TetR/AcrR-family)
Rv3517	258.111	1.41082	0.272989	5.16807	2.36529e-07	6.85259e-05		Conserved hypothetical protein
Rv0231	1766.23	-0.497876	0.10293	-4.83705	1.31783e-06	0.000334071	fadE4	Probable acyl-CoA dehydrogenase FadE4
Rv3742c	256.588	-1.54718	0.31914	-4.84796	1.24738e-06	0.000334071		Possible oxidoreductase
Rv3131	1343.86	-1.41464	0.294252	-4.80758	1.52768e-06	0.000364487		Conserved protein
Rv0738	573.053	-0.70068	0.149873	-4.67517	2.93707e-06	0.000661819		Conserved protein
Rv2430c	2771.24	0.698141	0.151802	4.59901	4.24497e-06	0.000906189	PPE41	PPE family protein PPE41
Rv3741c	207.28	-1.35682	0.298547	-4.54476	5.49973e-06	0.00111535		Possible oxidoreductase
Rv3863	3718.38	0.936032	0.20844	4.49065	7.10077e-06	0.00137146		Unknown alanine rich protein
Rv2462c	8726.9	-0.848029	0.189834	-4.4672	7.92483e-06	0.00146105	tig	Probable trigger factor (TF) protein Tig
Rv1738	203.09	-1.22026	0.273962	-4.45413	8.42333e-06	0.00148544		Conserved protein
Rv1843c	5459.58	-0.520056	0.117501	-4.42599	9.60026e-06	0.00162244	guaB1	Probable inosine-5'-monophosphate dehydrogenase GuaB1(imp dehydrogenase) (IMPDH) (IMPD)
Rv0852	309.436	-0.64241	0.146662	-4.38022	1.18562e-05	0.00192355	fadD16	Possible fatty-acid-CoA ligase FadD16 (fatty-acid-CoA synthetase) (fatty-acid-CoA synthase)
Rv2719c	1556.14	0.850146	0.195154	4.35629	1.32288e-05	0.0020637		Possible conserved membrane protein
Rv0233	1143.53	-0.872125	0.203267	-4.29054	1.78239e-05	0.00267755	nrdB	Ribonucleoside-diphosphate reductase (beta chain) NrdB (ribonucleotide reductase small chain)
Rv2431c	2474.59	0.568002	0.133672	4.24922	2.14517e-05	0.00310744	PE25	PE family protein PE25
Rv1130	713.834	-2.80626	0.663827	-4.2274	2.36405e-05	0.0033064	prpD	Possible methylcitrate dehydratase PrpD
Rv0133	1554.13	0.39966	0.0951447	4.20055	2.66271e-05	0.00347002		GCN5-related N-acetyltransferase
Rv1131	755.772	-2.81082	0.670159	-4.19426	2.73769e-05	0.00347002	prpC	Probable methylcitrate synthase PrpC
Rv1555	39.8694	-1.28911	0.307315	-4.19475	2.73175e-05	0.00347002	frdD	Probable fumarate reductase [membrane anchor subunit] FrdD (fumarate dehydrogenase) (fumaric hydrogenase)
Rv2460c	7116.44	-0.449864	0.108684	-4.13918	3.4855e-05	0.004158	clpP2	Probable ATP-dependent CLP protease proteolytic subunit 2 ClpP2 (endopeptidase CLP 2)
Rv2885c	1254.61	0.763638	0.184232	4.14497	3.39852e-05	0.004158		Probable transposase
Rv3049c	7298.9	-0.506658	0.122714	-4.12876	3.64722e-05	0.00422661		Probable monooxygenase
Rv0892	2802.81	0.727853	0.177493	4.10074	4.11836e-05	0.00451462		Probable monooxygenase
Rv1737c	384.742	-1.18316	0.28816	-4.1059	4.02746e-05	0.00451462	narK2	Possible nitrate/nitrite transporter NarK2
Rv2787	433.793	0.575364	0.141002	4.08053	4.49333e-05	0.00479604		Conserved hypothetical alanine rich protein
Rv2734	627.34	0.753421	0.186074	4.04904	5.14286e-05	0.00534857		Conserved hypothetical protein
Rv1400c	2084.16	0.428406	0.106124	4.03686	5.41722e-05	0.00549306	lipI	Probable lipase LipH
Rv0606	1218.17	0.662107	0.165214	4.00758	6.13454e-05	0.0060687		Possible transposase (fragment)
Rv1813c	846.816	-1.04121	0.262964	-3.95953	7.5098e-05	0.00725232		Conserved hypothetical protein
Rv2427A	88.4292	0.854434	0.218801	3.90507	9.41979e-05	0.00867994	oxyR'	Transcriptional regulator OxyR', pseudogene
Rv3202c	3392.41	0.880748	0.225629	3.90352	9.48043e-05	0.00867994		Possible ATP-dependent DNA helicase
Rv3915	5925.42	-0.33258	0.0852829	-3.89973	9.63011e-05	0.00867994		Probable peptidoglycan hydrolase
Rv1792	446.159	-0.518511	0.133662	-3.87928	0.000104766	0.00923765	esxM	ESAT-6 like protein EsxM
Rv3676	4301.99	-0.315758	0.0817358	-3.86315	0.000111932	0.0096595	crp	Transcriptional regulatory protein Crp (Crp/Fnr-family)
Rv0886	1613.88	-0.762009	0.199161	-3.82609	0.000130193	0.0110013	fprB	Probable NADPH:adrenodoxin oxidoreductase FprB (adrenodoxin reductase) (AR) (ferredoxin-NADP(+) reductase)
Rv2032	99.1924	-1.58781	0.415563	-3.82087	0.000132981	0.0110076	acg	Conserved protein Acg
Rv0607	244.757	0.934636	0.249119	3.75176	0.000175594	0.0139649		Hypothetical protein
Rv1556	269.698	-0.503602	0.134195	-3.75277	0.000174893	0.0139649		Possible regulatory protein
Rv1361c	1341.85	0.776983	0.207466	3.74511	0.000180313	0.0140644	PPE19	PPE family protein PPE19
Rv0277c	1235.78	0.47614	0.127464	3.73549	0.000187347	0.0143374	vapC25	Possible toxin VapC25. Contains PIN domain.
Rv2428	345.049	0.680882	0.184473	3.69096	0.000223412	0.0167807	ahpC	Alkyl hydroperoxide reductase C protein AhpC (alkyl hydroperoxidase C)
Rv3862c	589.919	2.64352	0.720021	3.67145	0.000241178	0.0177858	whiB6	Possible transcriptional regulatory protein WhiB-like WhiB6
Rv0893c	523.034	0.616071	0.168718	3.65149	0.000260727	0.0188841		Possible S-adenosylmethionine-dependent methyltransferase
Rv3127	1055.04	-0.76091	0.20956	-3.63098	0.000282344	0.020091		Conserved protein
Rv0101	20706.4	-0.516192	0.142477	-3.62298	0.00029123	0.020366	nrp	Probable peptide synthetase Nrp (peptide synthase)
Rv1431	1139.46	-0.343578	0.0955449	-3.59598	0.000323169	0.0212188		Conserved membrane protein
Rv1945	116.171	0.859949	0.238825	3.60076	0.000317293	0.0212188		Conserved hypothetical protein
Rv2027c	773.875	-0.439013	0.122095	-3.59566	0.000323571	0.0212188	dosT	Two component sensor histidine kinase DosT
Rv3477	7199.36	-0.778676	0.216598	-3.59503	0.00032435	0.0212188	PE31	PE family protein PE31
Rv2429	383.451	0.805869	0.225309	3.57672	0.000347928	0.0223999	ahpD	Alkyl hydroperoxide reductase D protein AhpD (alkyl hydroperoxidase D)
Rv0433	3983.81	0.314007	0.0884708	3.54928	0.000386293	0.0237395		Conserved hypothetical protein
Rv2840c	13882.6	-0.316469	0.0890184	-3.5551	0.000377835	0.0237395		Conserved hypothetical protein
Rv3613c	2094.37	-1.61856	0.455955	-3.54982	0.000385498	0.0237395		Hypothetical protein
Rv0847	1858.74	-0.522275	0.147997	-3.52895	0.000417215	0.024525	lpqS	Probable lipoprotein LpqS
Rv1918c	1917.49	-0.418333	0.1183	-3.5362	0.000405931	0.024525	PPE35	PPE family protein PPE35
Rv3612c	1114.65	-1.5407	0.436226	-3.53189	0.000412606	0.024525		Conserved hypothetical protein
Rv0068	161.657	-0.6987	0.198589	-3.51833	0.000434278	0.0248005		Probable oxidoreductase
Rv0605	1293.6	0.644641	0.183477	3.51347	0.000442295	0.0248005		Possible resolvase
Rv1668c	1105.55	-0.320091	0.091167	-3.51104	0.00044636	0.0248005		Probable first part of macrolide-transport ATP-binding protein ABC transporter
Rv2191	855.099	0.659956	0.187623	3.51745	0.000435709	0.0248005		Conserved hypothetical protein
Rv3234c	2158.47	-0.319201	0.091536	-3.48716	0.000488177	0.0267574	tgs3	Putative triacylglycerol synthase (diacylglycerol acyltransferase) Tgs3
Rv1982A	263.642	0.550992	0.158229	3.48225	0.000497223	0.0268898	vapB36	Possible antitoxin VapB36
Rv2387	1224.95	-0.486261	0.140298	-3.46591	0.000528444	0.0282022		Conserved protein
Rv3226c	550.968	0.548193	0.158432	3.46011	0.000539949	0.028442		Conserved hypothetical protein
Rv0095c	52.3235	1.15594	0.334502	3.45569	0.000548888	0.0285422		Conserved hypothetical protein
Rv3087	832.644	-0.930109	0.269522	-3.45096	0.000558588	0.0286789		Possible triacylglycerol synthase (diacylglycerol acyltransferase)
Rv2483c	3234.73	-0.484856	0.141157	-3.43488	0.00059282	0.030056	plsC	Possible transmembrane phospholipid biosynthesis bifunctional enzyme PlsC: putative L-3-phosphoserine phosphatase (O-phosphoserine phosphohydrolase) (PSP) (pspase) + 1-acyl-SN-glycerol-3-phosphate acyltransferase (1-AGP acyltransferase) (1-AGPAT) (lysophosphatidic acid acyltransferase) (LPAAT)
Rv0918	109.829	0.688594	0.201333	3.42017	0.00062582	0.0313373		Conserved protein
Rv3831	270.437	-0.485496	0.142121	-3.41607	0.000635321	0.0314252		Hypothetical protein
Rv0885	1712.57	-0.685846	0.201424	-3.40499	0.000661673	0.0323343		Conserved hypothetical protein
Rv3391	736.812	-0.588284	0.173027	-3.39996	0.000673963	0.0325428	acrA1	Possible multi-functional enzyme with acyl-CoA-reductase activity AcrA1
Rv1407	1313.26	0.466226	0.137818	3.38291	0.000717233	0.033123	fmu	Probable Fmu protein (sun protein)
Rv2642	364.724	-0.460617	0.136087	-3.38472	0.000712519	0.033123		Possible transcriptional regulatory protein (probably ArsR-family)
Rv3392c	655.319	0.549177	0.162365	3.38237	0.000718645	0.033123	cmaA1	Cyclopropane-fatty-acyl-phospholipid synthase 1 CmaA1 (cyclopropane fatty acid synthase) (CFA synthase) (cyclopropane mycolic acid synthase 1)
Rv3607c	684.134	0.357488	0.105584	3.38581	0.000709676	0.033123	folB	Probable dihydroneopterin aldolase FolB (DHNA)
Rv2166c	1665.22	0.639879	0.189583	3.37519	0.000737648	0.0336169		Conserved protein
Rv2346c	1806.41	-0.652871	0.193893	-3.36717	0.00075944	0.0342254	esxO	Putative ESAT-6 like protein EsxO (ESAT-6 like protein 6)
Rv1793	2802.88	-0.439698	0.131391	-3.34649	0.000818423	0.0364783	esxN	Putative ESAT-6 like protein EsxN (ESAT-6 like protein 5)
Rv3689	3697.11	-0.374353	0.112268	-3.33447	0.000854625	0.0376778		Probable conserved transmembrane protein
Rv1406	930.655	0.484808	0.145818	3.32474	0.000885006	0.0385977	fmt	Probable methionyl-tRNA formyltransferase Fmt
Rv0166	7020.78	-0.81274	0.245821	-3.30623	0.000945592	0.0403718	fadD5	Probable fatty-acid-CoA ligase FadD5 (fatty-acid-CoA synthetase) (fatty-acid-CoA synthase)
Rv3201c	1975.87	0.762652	0.230523	3.30835	0.000938467	0.0403718		Probable ATP-dependent DNA helicase
Rv1778c	416.647	0.857438	0.260746	3.28841	0.00100756	0.0425693		Unknown protein
Rv3174	53.6305	-0.924229	0.282063	-3.27668	0.00105036	0.0437084		Probable short-chain dehydrogenase/reductase
Rv3615c	2227.63	-1.84652	0.563797	-3.27515	0.00105607	0.0437084	espC	ESX-1 secretion-associated protein EspC
Rv0165c	973.327	-0.814021	0.249867	-3.25782	0.00112273	0.0449324	mce1R	Probable transcriptional regulatory protein Mce1R (probably GntR-family)
Rv1303	5896.12	-0.335426	0.102839	-3.26165	0.00110767	0.0449324		Conserved hypothetical transmembrane protein
Rv1982c	302.443	0.425544	0.130535	3.26	0.00111412	0.0449324	vapC36	Possible toxin VapC36. Contains PIN domain.
Rv2351c	546.29	-0.502913	0.154458	-3.256	0.00112996	0.0449324	plcA	Membrane-associated phospholipase C 1 PlcA (MTP40 antigen)
Rv1752	1344.98	0.387561	0.119298	3.24867	0.00115947	0.045176		Conserved hypothetical protein
Rv2115c	10597.3	-0.446382	0.137284	-3.25153	0.00114785	0.045176	mpa	Mycobacterial proteasome ATPase Mpa
Rv3088	446.315	-0.863944	0.266139	-3.24622	0.0011695	0.045176	tgs4	Putative triacylglycerol synthase (diacylglycerol acyltransferase) Tgs4
Rv0104	269.029	-1.67553	0.520655	-3.21812	0.00129033	0.0493732		Conserved hypothetical protein
