# Supplementary material for: Evaluation of the role of whiB6 and kdpDE in the dominant multidrug-resistant clone Mycobacterium tuberculosis B0/W148
Source: Microbiol Spectr. 2025 May 22;13(7):e03224-24. doi: 10.1128/spectrum.03224-24 (PMC12210973; doi:10.1128/spectrum.03224-24)
Supplement: Table S2 — Transcriptional changes associated with the kdpDE genotypes relative to H37Rv in the presence of potassium. [file spectrum.03224-24-s0003.xlsx]

## Sheet: kdpDE_KO_wK
Table S2. Transcriptional changes associated with the kdpDE genotypes relative to H37Rv in the presence of potassium.
geneID	baseMean	log2FoldChange	lfcSE	stat	pvalue	padj	geneName	geneProduct (AL123456)
Rv1030	16658.7	3.21547	0.189574	16.9616	1.58027e-64	6.40956e-61	kdpB	Probable potassium-transporting P-type ATPase B chain KdpB (potassium-translocating ATPase B chain) (ATP phosphohydrolase [potassium-transporting] B chain) (potassium binding and translocating subunit B)
Rv1029	16171.4	4.09882	0.255854	16.0202	9.23964e-58	1.8738e-54	kdpA	Probable potassium-transporting ATPase a chain KdpA (potassium-translocating ATPase a chain) (ATP phosphohydrolase [potassium-transporting] a chain) (potassium binding and translocating subunit A)
Rv1028A	619.375	4.24521	0.301555	14.0777	5.20586e-45	7.03832e-42	kdpF	Probable membrane protein KdpF
Rv1031	2199.88	2.51712	0.208885	12.0503	1.9332e-33	1.96026e-30	kdpC	Probable potassium-transporting ATPase C chain KdpC (potassium-translocating ATPase C chain) (ATP phosphohydrolase [potassium-transporting] C chain) (potassium binding and translocating subunit C)
Rv1028c	1206.86	-11.5207	1.19326	-9.65483	4.68935e-22	3.804e-19	kdpD	Probable sensor protein KdpD
Rv0104	234.596	-1.80371	0.20294	-8.88786	6.22998e-19	4.21147e-16		Conserved hypothetical protein
Rv3743c	2388.13	-4.52696	0.536485	-8.43818	3.22315e-17	1.86758e-14	ctpJ	Probable cation transporter P-type ATPase CtpJ
Rv1027c	1198.09	-10.1074	1.22367	-8.25985	1.45857e-16	7.39493e-14	kdpE	Probable transcriptional regulatory protein KdpE
Rv1361c	1597	2.02798	0.247384	8.19771	2.45017e-16	1.10421e-13	PPE19	PPE family protein PPE19
Rv3614c	8077.36	-1.78195	0.232341	-7.66955	1.72601e-14	7.00069e-12	espD	ESX-1 secretion-associated protein EspD
Rv1552	313.238	-2.37983	0.352247	-6.75614	1.41719e-11	4.79009e-09	frdA	Probable fumarate reductase [flavoprotein subunit] FrdA (fumarate dehydrogenase) (fumaric hydrogenase)
Rv3616c	14068.7	-1.7793	0.263345	-6.75656	1.41305e-11	4.79009e-09	espA	ESX-1 secretion-associated protein A, EspA
Rv1394c	1134.87	-1.43781	0.217293	-6.61692	3.66755e-11	1.14428e-08	cyp132	Probable cytochrome P450 132 Cyp132
Rv3478	22729.5	-1.36738	0.220869	-6.19091	5.98179e-10	1.73301e-07	PPE60	PE family protein PPE60
Rv3742c	283.6	-2.37015	0.406127	-5.83596	5.34801e-09	1.4461e-06		Possible oxidoreductase
Rv1813c	1831.57	-2.06843	0.364545	-5.674	1.39501e-08	3.53635e-06		Conserved hypothetical protein
Rv3612c	1482.73	-1.31528	0.232244	-5.66338	1.4842e-08	3.54113e-06		Conserved hypothetical protein
Rv3083	1342.99	-2.07594	0.368753	-5.62961	1.8062e-08	4.06997e-06		Probable monooxygenase (hydroxylase)
Rv2164c	4518.59	0.727791	0.130481	5.57777	2.43624e-08	5.20074e-06		Probable conserved proline rich membrane protein
Rv1737c	767.336	-2.53527	0.458256	-5.53243	3.15831e-08	6.40505e-06	narK2	Possible nitrate/nitrite transporter NarK2
Rv3086	1473.99	-1.34296	0.245841	-5.46272	4.68892e-08	9.05632e-06	adhD	Probable zinc-type alcohol dehydrogenase AdhD (aldehyde reductase)
Rv2032	298.906	-3.27656	0.606275	-5.40441	6.5022e-08	1.19877e-05	acg	Conserved protein Acg
Rv3615c	3644.86	-1.81794	0.338279	-5.37408	7.69741e-08	1.35742e-05	espC	ESX-1 secretion-associated protein EspC
Rv3084	527.744	-2.10655	0.393265	-5.35656	8.48226e-08	1.4335e-05	lipR	Probable acetyl-hydrolase/esterase LipR
Rv3085	411.048	-1.91509	0.360348	-5.31456	1.06913e-07	1.73456e-05		Probable short-chain type dehydrogenase/reductase
Rv3130c	3622.46	-3.49188	0.669535	-5.21538	1.8344e-07	2.86166e-05	tgs1	Triacylglycerol synthase (diacylglycerol acyltransferase) Tgs1
Rv2627c	457.092	-2.46646	0.474838	-5.19431	2.05479e-07	3.08675e-05		Conserved protein
Rv0827c	489.527	-2.2601	0.436304	-5.1801	2.21762e-07	3.21238e-05	kmtR	Metal sensor transcriptional regulator KmtR (ArsR-SmtB family)
Rv2031c	2324.58	-3.43009	0.663572	-5.16913	2.35189e-07	3.2894e-05	hspX	Heat shock protein HspX (alpha-crystallin homolog) (14 kDa antigen) (HSP16.3)
Rv2386c	220.267	1.03052	0.201224	5.12124	3.0353e-07	4.10373e-05	mbtI	Isochorismate synthase MbtI
Rv3131	4753	-3.50462	0.691182	-5.07047	3.96833e-07	5.15266e-05		Conserved protein
ncrMT3949	9282.11	-1.11575	0.220248	-5.06588	4.06521e-07	5.15266e-05
Rv1393c	1670.16	-1.26726	0.252313	-5.02256	5.09871e-07	6.26677e-05		Probable monoxygenase
Rv1480	9400.79	0.501546	0.100142	5.00833	5.49046e-07	6.36266e-05		Conserved protein
Rv3127	2561.41	-2.09209	0.417515	-5.0108	5.42045e-07	6.36266e-05		Conserved protein
Rv1638A	1816.9	-1.17028	0.23434	-4.99391	5.91676e-07	6.66622e-05		Conserved hypothetical protein
Rv1738	715.102	-3.58908	0.734011	-4.88968	1.00998e-06	0.000110715		Conserved protein
Rv0254c	520.633	-1.09183	0.224581	-4.86163	1.16426e-06	0.000121083	cobU	Probable bifunctional cobalamin biosynthesis protein CobU: cobinamide kinase + cobinamide phosphate guanylyltransferase
Rv3479	8363.71	-0.702012	0.144385	-4.8621	1.16147e-06	0.000121083		Possible transmembrane protein
Rv2159c	13716.1	-1.41821	0.292116	-4.85496	1.20409e-06	0.000122095		Conserved protein
Rv2165c	2425.93	0.871353	0.181141	4.81035	1.50663e-06	0.000149046		Conserved protein
Rv3370c	1486.25	0.805636	0.168539	4.78012	1.75194e-06	0.000169187	dnaE2	Probable DNA polymerase III (alpha chain) DnaE2 (DNA nucleotidyltransferase)
Rv3613c	2863.79	-1.46468	0.307437	-4.76416	1.89639e-06	0.000178879		Hypothetical protein
Rv1555	55.3735	-1.62146	0.341341	-4.75025	2.03162e-06	0.000187278	frdD	Probable fumarate reductase [membrane anchor subunit] FrdD (fumarate dehydrogenase) (fumaric hydrogenase)
Rv1733c	200.147	-3.40556	0.737664	-4.61667	3.89939e-06	0.000351465		Probable conserved transmembrane protein
Rv1302	4394.04	-0.518192	0.112557	-4.60381	4.14834e-06	0.000365775	rfe	Probable undecapaprenyl-phosphate alpha-N-acetylglucosaminyltransferase Rfe (UDP-GlcNAc transferase)
Rv3248c	18319.9	0.546436	0.119139	4.58656	4.50616e-06	0.000388872	sahH	Probable adenosylhomocysteinase SahH (S-adenosyl-L-homocysteine hydrolase) (adohcyase)
Rv1553	88.2498	-1.6621	0.363715	-4.56979	4.88215e-06	0.000412542	frdB	Probable fumarate reductase [iron-sulfur subunit] FrdB (fumarate dehydrogenase) (fumaric hydrogenase)
Rv1425	2422.27	-0.629694	0.138868	-4.53449	5.77428e-06	0.000477969		Possible triacylglycerol synthase (diacylglycerol acyltransferase)
Rv3517	219.306	0.862761	0.191775	4.49882	6.83318e-06	0.000554307		Conserved hypothetical protein
Rv3134c	1260.77	-1.2002	0.267697	-4.48343	7.34533e-06	0.00058417		Universal stress protein family protein
Rv0166	8056.51	-0.756174	0.169324	-4.46585	7.97519e-06	0.000622065	fadD5	Probable fatty-acid-CoA ligase FadD5 (fatty-acid-CoA synthetase) (fatty-acid-CoA synthase)
Rv2485c	1333.56	-1.40156	0.314806	-4.45215	8.50167e-06	0.000650618	lipQ	Probable carboxylesterase LipQ
Rv0080	311.892	-1.48478	0.335612	-4.4241	9.68471e-06	0.000714203		Conserved hypothetical protein
Rv0179c	3191.34	0.737972	0.16667	4.42775	9.5223e-06	0.000714203	lprO	Possible lipoprotein LprO
Rv3409c	5679.16	-0.486161	0.110152	-4.41356	1.01683e-05	0.000736478	choD	Cholesterol oxidase ChoD (cholesterol-O2 oxidoreductase)
Rv3087	1353.05	-1.31161	0.297959	-4.40197	1.07272e-05	0.000763322		Possible triacylglycerol synthase (diacylglycerol acyltransferase)
Rv2100	319.335	0.884358	0.201099	4.39763	1.0944e-05	0.000765324		Conserved hypothetical protein
Rv3246c	14738.6	-0.644718	0.147145	-4.38152	1.17853e-05	0.000810193	mtrA	Two component sensory transduction transcriptional regulatory protein MtrA
Rv0233	1460.51	-0.650343	0.149164	-4.35992	1.3011e-05	0.000879546	nrdB	Ribonucleoside-diphosphate reductase (beta chain) NrdB (ribonucleotide reductase small chain)
Rv3048c	4762.87	-0.745772	0.17234	-4.32732	1.50935e-05	0.00100359	nrdF2	Ribonucleoside-diphosphate reductase (beta chain) NrdF2 (ribonucleotide reductase small subunit) (R2F protein)
Rv3230c	2246.1	-2.4673	0.571385	-4.3181	1.57377e-05	0.00102955		Hypothetical oxidoreductase
Rv3249c	6021.34	1.73851	0.406052	4.2815	1.85639e-05	0.00119516		Possible transcriptional regulatory protein (probably TetR-family)
Rv0155	2737.12	0.49316	0.115554	4.26781	1.97405e-05	0.00124365	pntAa	Probable NAD(P) transhydrogenase (subunit alpha) PntAa [first part; catalytic part] (pyridine nucleotide transhydrogenase subunit alpha) (nicotinamide nucleotide transhydrogenase subunit alpha)
Rv3229c	6416.5	-3.08963	0.724882	-4.26226	2.02368e-05	0.00124365	desA3	Possible linoleoyl-CoA desaturase (delta(6)-desaturase)
Rv3618	481.359	-0.991912	0.232684	-4.26292	2.01773e-05	0.00124365		Possible monooxygenase
Rv3247c	1217.64	0.666574	0.158763	4.19856	2.68619e-05	0.00162615	tmk	Thymidylate kinase Tmk (dTMP kinase) (thymidylic acid kinase) (TMPK)
Rv2025c	781.212	-1.27448	0.30779	-4.14073	3.46198e-05	0.00206497		Conserved membrane protein
Rv0997	2725.88	0.46072	0.111471	4.13308	3.57939e-05	0.00208938		Hypothetical protein
Rv2557	2950.87	-1.30467	0.315794	-4.13138	3.60594e-05	0.00208938		Conserved protein
Rv0174	22521.3	-0.540421	0.131532	-4.10868	3.97931e-05	0.00227325	mce1F	Mce-family protein Mce1F
Rv1163	2773.22	-0.703255	0.171659	-4.09682	4.18869e-05	0.00235963	narJ	Probable respiratory nitrate reductase (delta chain) NarJ
Rv3251c	640.008	2.54051	0.621035	4.09077	4.29945e-05	0.00238884	rubA	Probable rubredoxin RubA
Rv0972c	954.718	-0.886625	0.2183	-4.0615	4.87578e-05	0.00267079	fadE12	Acyl-CoA dehydrogenase FadE12
Rv2163c	6100.69	0.67195	0.165566	4.05851	4.93859e-05	0.00267079	pbpB	Probable penicillin-binding membrane protein PbpB
Rv2166c	1583.39	1.19331	0.29437	4.05377	5.03979e-05	0.00268965		Conserved protein
Rv3862c	420.855	0.99035	0.246596	4.01608	5.91744e-05	0.00311703	whiB6	Possible transcriptional regulatory protein WhiB-like WhiB6
Rv3580c	4763.88	0.36461	0.0918562	3.96935	7.20678e-05	0.00374753	cysS1	Cysteinyl-tRNA synthetase 1 CysS1 (cysteine--tRNA ligase 1) (CYSRS 1) (cysteine translase)
Rv1180	5649.45	-0.986183	0.249729	-3.94901	7.84746e-05	0.00397228	pks3	Probable polyketide beta-ketoacyl synthase Pks3
Rv2668	728.102	-0.718885	0.182161	-3.94642	7.9328e-05	0.00397228		Possible exported alanine and valine rich protein
Rv3252c	6720.63	2.34997	0.594966	3.94975	7.82333e-05	0.00397228	alkB	Probable transmembrane alkane 1-monooxygenase AlkB (alkane 1-hydroxylase) (lauric acid omega-hydroxylase) (omega-hydroxylase) (fatty acid omega-hydroxylase) (alkane hydroxylase-rubredoxin)
Rv2009	688.756	1.56854	0.402912	3.89302	9.90041e-05	0.00489708	vapB15	Antitoxin VapB15
Rv1996	1375.26	-2.18731	0.566641	-3.86013	0.000113327	0.00547206		Universal stress protein family protein
Rv2843	681.204	0.631057	0.163469	3.8604	0.0001132	0.00547206		Probable conserved transmembrane alanine rich protein
Rv2542	1926.51	-0.647535	0.168219	-3.84935	0.000118433	0.00565137		Conserved hypothetical protein
Rv1184c	4939.17	-0.666545	0.174316	-3.82378	0.00013142	0.00619813		Possible exported protein
Rv1872c	113106	-0.548119	0.144248	-3.79984	0.00014479	0.00667352	lldD2	Possible L-lactate dehydrogenase (cytochrome) LldD2
Rv1927	2647	-0.840085	0.221077	-3.79997	0.000144714	0.00667352		Conserved hypothetical protein
Rv3250c	399.802	2.38151	0.628452	3.78948	0.000150964	0.00687991	rubB	Probable rubredoxin RubB
Rv2820c	1225.04	-0.734188	0.195499	-3.75546	0.000173024	0.0077976		Hypothetical protein
Rv1108c	8033.26	-0.52564	0.140489	-3.74152	0.000182913	0.00815271	xseA	Probable exodeoxyribonuclease VII (large subunit) XseA (exonuclease VII large subunit)
Rv0118c	2690.65	-0.987245	0.265112	-3.72388	0.000196187	0.00856624	oxcA	Probable oxalyl-CoA decarboxylase OxcA
Rv3088	1182.86	-1.13296	0.304265	-3.72358	0.000196415	0.00856624	tgs4	Putative triacylglycerol synthase (diacylglycerol acyltransferase) Tgs4
Rv2383c	858.565	0.769379	0.208118	3.69685	0.000218293	0.00931998	mbtB	Phenyloxazoline synthase MbtB (phenyloxazoline synthetase)
Rv3074	2213.79	0.734936	0.198716	3.69842	0.000216946	0.00931998		Conserved hypothetical protein
Rv0330c	138.891	0.884729	0.239885	3.68814	0.000225903	0.00937399		Hypothetical protein
Rv0867c	6345.06	1.15234	0.312721	3.68489	0.000228803	0.00937399	rpfA	Possible resuscitation-promoting factor RpfA
Rv2437	217.399	0.884385	0.239531	3.69215	0.000222363	0.00937399		Conserved transmembrane protein
Rv3776	967.454	0.683972	0.185565	3.68589	0.000227903	0.00937399		Conserved hypothetical protein
Rv0246	443.094	-0.841581	0.229366	-3.66916	0.000243352	0.00987035		Probable conserved integral membrane protein
Rv1378c	2099.22	0.557206	0.152135	3.66257	0.000249696	0.0100274		Conserved hypothetical protein
Rv1365c	277.548	-0.752344	0.205846	-3.65488	0.0002573	0.0101728	rsfA	Anti-anti-sigma factor RsfA (anti-sigma factor antagonist) (regulator of sigma F A)
Rv3729	1782.91	-0.546054	0.149446	-3.65385	0.000258333	0.0101728		Possible transferase
Rv2669	383.365	-1.4178	0.391507	-3.62139	0.000293019	0.0114278		GCN5-related N-acetyltransferase
Rv1639c	12344.2	-0.78985	0.218426	-3.6161	0.000299075	0.0115528		Conserved hypothetical membrane protein
Rv0748	664.904	0.633045	0.175837	3.60018	0.000317995	0.0121678	vapB31	Possible antitoxin VapB31
Rv1109c	5327.77	-0.653596	0.183039	-3.57081	0.000355882	0.0134903		Conserved protein
Rv3630	1572.93	0.438095	0.123079	3.55946	0.000371616	0.0139562		Probable conserved integral membrane protein
Rv2951c	9202.98	-0.449527	0.126814	-3.54477	0.000392959	0.0146224		Possible oxidoreductase
Rv2322c	212.816	0.676761	0.191649	3.53126	0.000413584	0.01525	rocD1	Probable ornithine aminotransferase (N-terminus part) RocD1 (ornithine--oxo-acid aminotransferase)
Rv3579c	2856.46	0.432077	0.122566	3.52527	0.000423046	0.0154583		Possible tRNA/rRNA methyltransferase
Rv2697c	3305.39	1.00138	0.284472	3.52014	0.000431321	0.01562	dut	Probable deoxyuridine 5'-triphosphate nucleotidohydrolase Dut (dUTPase) (dUTP pyrophosphatase) (deoxyuridine 5'-triphosphatase) (dUTP diphosphatase) (deoxyuridine-triphosphatase)
Rv0951	8864.09	0.78111	0.223085	3.50141	0.000462806	0.0166119	sucC	Probable succinyl-CoA synthetase (beta chain) SucC (SCS-beta)
Rv2320c	662.122	0.456221	0.130516	3.49553	0.000473115	0.0167179	rocE	Probable cationic amino acid transport integral membrane protein RocE
Rv2402	2823.84	-0.449773	0.128689	-3.49503	0.000474004	0.0167179		Conserved protein
Rv3741c	194.082	-1.61616	0.463415	-3.48751	0.000487549	0.0170474		Possible oxidoreductase
Rv3312c	1078.85	-0.498497	0.143144	-3.48249	0.000496778	0.0172216		Conserved hypothetical protein
Rv3823c	6283.64	-0.487321	0.140061	-3.47935	0.00050264	0.0172772	mmpL8	Conserved integral membrane transport protein MmpL8
Rv2045c	3515.76	-0.547285	0.159094	-3.44002	0.00058168	0.0194983	lipT	Carboxylesterase LipT
Rv2484c	7074.3	-0.518867	0.150748	-3.44195	0.000577548	0.0194983		Possible triacylglycerol synthase (diacylglycerol acyltransferase)
Rv3524	9504.48	0.770421	0.223882	3.44118	0.000579173	0.0194983		Probable conserved membrane protein
Rv0120c	6751.64	-0.691081	0.201152	-3.43562	0.000591209	0.0196553	fusA2	Probable elongation factor G FusA2 (EF-G)
Rv2450c	1881.17	1.09666	0.323701	3.3879	0.00070431	0.0232251	rpfE	Probable resuscitation-promoting factor RpfE
Rv2053c	2298.59	0.559555	0.165409	3.38287	0.000717334	0.0234441	fxsA	Probable transmembrane protein FxsA
Rv3603c	2369.09	0.737577	0.218161	3.38089	0.000722514	0.0234441		Conserved hypothetical alanine and leucine rich protein
Rv2985	2411.67	-0.808037	0.239545	-3.37321	0.00074298	0.0239169	mutT1	Possible hydrolase MutT1
Rv2482c	5293.81	-0.530823	0.158181	-3.35578	0.000791411	0.0252753	plsB2	Probable glycerol-3-phosphate acyltransferase PlsB2 (GPAT)
Rv2255c	810.089	0.53565	0.160188	3.34388	0.000826163	0.026179		Hypothetical protein
Rv2266	630.435	-0.550377	0.166419	-3.30718	0.000942416	0.0296313	cyp124	Probable cytochrome P450 124 Cyp124
Rv2856	2669.52	-0.508345	0.153866	-3.30382	0.000953765	0.0297575	nicT	Possible nickel-transport integral membrane protein NicT
Rv3056	554.847	-0.467136	0.141598	-3.29902	0.000970236	0.0300403	dinP	Possible DNA-damage-inducible protein P DinP (DNA polymerase V) (pol IV 2) (DNA nucleotidyltransferase (DNA-directed))
Rv2254c	363.002	0.632535	0.192221	3.29066	0.000999512	0.0302539		Probable integral membrane protein
Rv2369c	81.1217	-0.748769	0.227466	-3.29179	0.000995532	0.0302539		Hypothetical protein
Rv2558	2893.06	-1.1903	0.361646	-3.29134	0.000997106	0.0302539		Conserved protein
Rv2590	21149.6	-0.808381	0.246524	-3.27912	0.0010413	0.0312854	fadD9	Probable fatty-acid-CoA ligase FadD9 (fatty-acid-CoA synthetase) (fatty-acid-CoA synthase)
Rv2626c	314.156	-2.16178	0.661149	-3.26974	0.00107648	0.0321044	hrp1	Hypoxic response protein 1 Hrp1
trpT	2267.66	0.697072	0.213472	3.2654	0.00109308	0.0323616
Rv0079	2215.19	-1.13979	0.351067	-3.24665	0.00116772	0.0334476		Unknown protein
Rv0232	925.437	-0.538946	0.165772	-3.25114	0.00114944	0.0334476		Probable transcriptional regulatory protein (probably TetR/AcrR-family)
Rv0914c	2115.76	-0.587678	0.18094	-3.24791	0.00116256	0.0334476		Possible lipid carrier protein or keto acyl-CoA thiolase
Rv2177c	121.444	0.920678	0.28377	3.24445	0.00117679	0.0334476		Possible transposase
Rv2888c	11076.4	0.419128	0.128845	3.25296	0.00114211	0.0334476	amiC	Probable amidase AmiC (aminohydrolase)
Rv3414c	2315.88	0.563451	0.173698	3.24385	0.00117924	0.0334476	sigD	Probable alternative RNA polymerase sigma-D factor SigD
Rv0579	1065.89	-0.621575	0.19174	-3.24177	0.0011879	0.0334593		Conserved hypothetical protein
Rv2225	3554.5	0.895923	0.276545	3.2397	0.00119654	0.0334702	panB	3-methyl-2-oxobutanoate hydroxymethyltransferase PanB
Rv1985c	347.002	0.567542	0.176157	3.22179	0.00127394	0.035391		Probable transcriptional regulatory protein (probably LysR-family)
Rv1068c	195.877	0.832984	0.258938	3.21693	0.00129571	0.0357511	PE_PGRS20	PE-PGRS family protein PE_PGRS20
Rv1261c	1355.51	-0.472498	0.147005	-3.21417	0.00130822	0.0358523		Conserved protein
Rv1949c	323.899	0.854361	0.267553	3.19324	0.00140685	0.0382964		Conserved hypothetical protein
Rv3617	744.888	-0.587995	0.185098	-3.17667	0.00148976	0.0402831	ephA	Probable epoxide hydrolase EphA (epoxide hydratase) (arene-oxide hydratase)
Rv1162	8427.95	-0.445557	0.140439	-3.17259	0.00151084	0.0405825	narH	Probable respiratory nitrate reductase (beta chain) NarH
Rv1000c	1054.59	0.690202	0.217819	3.1687	0.00153122	0.0408595		Conserved hypothetical protein
Rv2391	31278.6	-0.828912	0.262127	-3.16225	0.00156553	0.0415018	sirA	Ferredoxin-dependent sulfite reductase SirA
Rv2747	395.695	0.575313	0.182262	3.15651	0.00159667	0.0420527	argA	Probable L-glutamate alpha-N-acetyltranferase ArgA (alpha-N-acetylglutamate synthase)
Rv1397c	4339.69	-0.505187	0.160253	-3.15244	0.00161912	0.0423687	vapC10	Possible toxin VapC10
Rv2745c	1794.35	0.531137	0.168655	3.14924	0.00163693	0.0425602	clgR	Transcriptional regulatory protein ClgR
Rv0220	23829.3	-0.430869	0.136979	-3.1455	0.00165801	0.0425627	lipC	Probable esterase LipC
Rv2483c	5588.62	-0.582006	0.185009	-3.14583	0.00165618	0.0425627	plsC	Possible transmembrane phospholipid biosynthesis bifunctional enzyme PlsC: putative L-3-phosphoserine phosphatase (O-phosphoserine phosphohydrolase) (PSP) (pspase) + 1-acyl-SN-glycerol-3-phosphate acyltransferase (1-AGP acyltransferase) (1-AGPAT) (lysophosphatidic acid acyltransferase) (LPAAT)
Rv3863	3253.28	0.741615	0.236404	3.13707	0.00170648	0.0435313		Unknown alanine rich protein
Rv0323c	517.551	-0.560474	0.179657	-3.11969	0.00181043	0.0458773		Conserved hypothetical protein
Rv1776c	106.073	0.63977	0.205188	3.11796	0.00182107	0.0458773		Possible transcriptional regulatory protein
Rv2821c	1332.52	-0.691245	0.222499	-3.10674	0.00189163	0.0473608		Conserved hypothetical protein
Rv2051c	12170.5	0.364204	0.117334	3.10401	0.00190919	0.0475073	ppm1	Polyprenol-monophosphomannose synthase Ppm1

## Sheet: kdpDE_del_wK
geneID	baseMean	log2FoldChange	lfcSE	stat	pvalue	padj	geneName	geneProduct (AL123456)
Rv2463	5022.82	-8.03612	0.241451	-33.2826	6.88942e-243	2.68549e-239	lipP	Probable esterase/lipase LipP
Rv1030	16658.7	3.47895	0.189569	18.3519	3.18566e-75	6.20885e-72	kdpB	Probable potassium-transporting P-type ATPase B chain KdpB (potassium-translocating ATPase B chain) (ATP phosphohydrolase [potassium-transporting] B chain) (potassium binding and translocating subunit B)
Rv1029	16171.4	4.2275	0.255867	16.5223	2.53698e-61	3.29638e-58	kdpA	Probable potassium-transporting ATPase a chain KdpA (potassium-translocating ATPase a chain) (ATP phosphohydrolase [potassium-transporting] a chain) (potassium binding and translocating subunit A)
Rv1028A	619.375	4.2954	0.302003	14.223	6.59212e-46	6.42402e-43	kdpF	Probable membrane protein KdpF
Rv1031	2199.88	2.77381	0.208864	13.2805	3.00487e-40	2.3426e-37	kdpC	Probable potassium-transporting ATPase C chain KdpC (potassium-translocating ATPase C chain) (ATP phosphohydrolase [potassium-transporting] C chain) (potassium binding and translocating subunit C)
Rv1027c	1198.09	3.13977	0.332087	9.45467	3.24036e-21	2.10516e-18	kdpE	Probable transcriptional regulatory protein KdpE
Rv2462c	10394.4	-1.45848	0.167139	-8.72617	2.63443e-18	1.467e-15	tig	Probable trigger factor (TF) protein Tig
Rv0104	234.596	-1.7784	0.204707	-8.68757	3.70281e-18	1.80419e-15		Conserved hypothetical protein
Rv3614c	8077.36	-1.97332	0.232565	-8.48503	2.15663e-17	9.34061e-15	espD	ESX-1 secretion-associated protein EspD
Rv3743c	2388.13	-4.45636	0.536775	-8.30211	1.02281e-16	3.98692e-14	ctpJ	Probable cation transporter P-type ATPase CtpJ
Rv3478	22729.5	-1.78509	0.22094	-8.0795	6.50334e-16	2.30455e-13	PPE60	PE family protein PPE60
proU	109.603	-4.35288	0.55567	-7.83358	4.74162e-15	1.54024e-12
Rv3615c	3644.86	-2.64606	0.339178	-7.80138	6.12362e-15	1.83615e-12	espC	ESX-1 secretion-associated protein EspC
Rv3616c	14068.7	-1.99933	0.263439	-7.58935	3.21502e-14	8.95154e-12	espA	ESX-1 secretion-associated protein A, EspA
Rv1361c	1597	1.81816	0.247606	7.34294	2.0896e-13	5.43016e-11	PPE19	PPE family protein PPE19
Rv1813c	1831.57	-2.59551	0.365447	-7.10229	1.22709e-12	2.98949e-10		Conserved hypothetical protein
Rv1394c	1134.87	-1.47132	0.218047	-6.74773	1.50171e-11	3.44333e-09	cyp132	Probable cytochrome P450 132 Cyp132
Rv3613c	2863.79	-2.04603	0.308286	-6.6368	3.20572e-11	6.94216e-09		Hypothetical protein
Rv3131	4753	-4.47929	0.692061	-6.47239	9.64625e-11	1.979e-08		Conserved protein
Rv2032	298.906	-3.94038	0.615022	-6.40689	1.48522e-10	2.89469e-08	acg	Conserved protein Acg
Rv3130c	3622.46	-4.21305	0.670253	-6.28576	3.26248e-10	6.05578e-08	tgs1	Triacylglycerol synthase (diacylglycerol acyltransferase) Tgs1
Rv3742c	283.6	-2.54151	0.409244	-6.21026	5.2898e-10	9.37257e-08		Possible oxidoreductase
Rv1028c	1206.86	1.15021	0.19232	5.9807	2.22184e-09	3.76553e-07	kdpD	Probable sensor protein KdpD
Rv3127	2561.41	-2.48389	0.417941	-5.94317	2.79564e-09	4.54058e-07		Conserved protein
Rv1552	313.238	-2.07766	0.352027	-5.90198	3.59163e-09	5.60007e-07	frdA	Probable fumarate reductase [flavoprotein subunit] FrdA (fumarate dehydrogenase) (fumaric hydrogenase)
Rv2164c	4518.59	0.758525	0.130553	5.8101	6.24358e-09	9.36057e-07		Probable conserved proline rich membrane protein
Rv0233	1460.51	-0.868574	0.149957	-5.79214	6.94962e-09	1.00332e-06	nrdB	Ribonucleoside-diphosphate reductase (beta chain) NrdB (ribonucleotide reductase small chain)
Rv3247c	1217.64	0.890792	0.158776	5.61039	2.01875e-08	2.81039e-06	tmk	Thymidylate kinase Tmk (dTMP kinase) (thymidylic acid kinase) (TMPK)
Rv1738	715.102	-4.08156	0.736788	-5.53966	3.03056e-08	4.07348e-06		Conserved protein
Rv2031c	2324.58	-3.67079	0.664112	-5.52737	3.25063e-08	4.22366e-06	hspX	Heat shock protein HspX (alpha-crystallin homolog) (14 kDa antigen) (HSP16.3)
Rv3248c	18319.9	0.65525	0.119153	5.49922	3.81475e-08	4.79674e-06	sahH	Probable adenosylhomocysteinase SahH (S-adenosyl-L-homocysteine hydrolase) (adohcyase)
Rv0827c	489.527	-2.37252	0.437406	-5.42407	5.82586e-08	7.09662e-06	kmtR	Metal sensor transcriptional regulator KmtR (ArsR-SmtB family)
Rv0080	311.892	-1.83111	0.340157	-5.38314	7.31967e-08	8.44749e-06		Conserved hypothetical protein
Rv1737c	767.336	-2.46797	0.458564	-5.38195	7.36826e-08	8.44749e-06	narK2	Possible nitrate/nitrite transporter NarK2
Rv1393c	1670.16	-1.33991	0.252791	-5.30045	1.15517e-07	1.28653e-05		Probable monoxygenase
Rv0633c	2007.65	0.674932	0.129854	5.1976	2.01873e-07	2.18584e-05		Possible exported protein
Rv3617	744.888	-0.967581	0.186783	-5.18025	2.21586e-07	2.33444e-05	ephA	Probable epoxide hydrolase EphA (epoxide hydratase) (arene-oxide hydratase)
Rv3249c	6021.34	2.07623	0.406046	5.11329	3.16594e-07	3.24759e-05		Possible transcriptional regulatory protein (probably TetR-family)
Rv2165c	2425.93	0.920179	0.181222	5.07763	3.82173e-07	3.81977e-05		Conserved protein
Rv3134c	1260.77	-1.35902	0.268315	-5.06501	4.08378e-07	3.97965e-05		Universal stress protein family protein
Rv3862c	420.855	1.22158	0.246591	4.95388	7.27462e-07	6.91621e-05	whiB6	Possible transcriptional regulatory protein WhiB-like WhiB6
Rv3612c	1482.73	-1.14191	0.232388	-4.9138	8.93289e-07	8.29058e-05		Conserved hypothetical protein
Rv2627c	457.092	-2.31833	0.475374	-4.87685	1.07793e-06	9.77158e-05		Conserved protein
Rv3083	1342.99	-1.77467	0.368705	-4.81324	1.48503e-06	0.00013156		Probable monooxygenase (hydroxylase)
Rv2437	217.399	1.1507	0.239406	4.80646	1.53626e-06	0.000133074		Conserved transmembrane protein
Rv1638A	1816.9	-1.12625	0.234771	-4.79723	1.60874e-06	0.000136324		Conserved hypothetical protein
Rv1365c	277.548	-1.00512	0.21078	-4.76855	1.85555e-06	0.000153892	rsfA	Anti-anti-sigma factor RsfA (anti-sigma factor antagonist) (regulator of sigma F A)
Rv2485c	1333.56	-1.49455	0.315074	-4.7435	2.10055e-06	0.000167101	lipQ	Probable carboxylesterase LipQ
Rv3580c	4763.88	0.436414	0.0919458	4.74643	2.07041e-06	0.000167101	cysS1	Cysteinyl-tRNA synthetase 1 CysS1 (cysteine--tRNA ligase 1) (CYSRS 1) (cysteine translase)
Rv0145	13227.8	-0.714474	0.151195	-4.72551	2.29535e-06	0.000176534		Possible S-adenosylmethionine-dependent methyltransferase
Rv3252c	6720.63	2.81073	0.594958	4.72425	2.3097e-06	0.000176534	alkB	Probable transmembrane alkane 1-monooxygenase AlkB (alkane 1-hydroxylase) (lauric acid omega-hydroxylase) (omega-hydroxylase) (fatty acid omega-hydroxylase) (alkane hydroxylase-rubredoxin)
Rv2025c	781.212	-1.45962	0.309449	-4.71684	2.39539e-06	0.000179562		Conserved membrane protein
Rv0566c	641.281	-0.77311	0.164832	-4.69029	2.72815e-06	0.000200648		Conserved protein
Rv0079	2215.19	-1.6381	0.35156	-4.65951	3.16958e-06	0.000228797		Unknown protein
Rv2450c	1881.17	1.4955	0.323322	4.62543	3.73825e-06	0.00026494	rpfE	Probable resuscitation-promoting factor RpfE
Rv0314c	2573.18	-0.855512	0.185767	-4.60529	4.11901e-06	0.000286676		Possible conserved membrane protein
Rv3251c	640.008	2.85764	0.621007	4.60163	4.19203e-06	0.000286676	rubA	Probable rubredoxin RubA
Rv0323c	517.551	-0.821663	0.181514	-4.52672	5.99064e-06	0.000402613		Conserved hypothetical protein
Rv3370c	1486.25	0.758196	0.168805	4.49154	7.07105e-06	0.000467169	dnaE2	Probable DNA polymerase III (alpha chain) DnaE2 (DNA nucleotidyltransferase)
Rv3086	1473.99	-1.09939	0.245856	-4.47168	7.76061e-06	0.000504181	adhD	Probable zinc-type alcohol dehydrogenase AdhD (aldehyde reductase)
Rv3085	411.048	-1.59142	0.360121	-4.41914	9.90938e-06	0.000633226		Probable short-chain type dehydrogenase/reductase
Rv0174	22521.3	-0.580335	0.131559	-4.4112	1.02797e-05	0.000646296	mce1F	Mce-family protein Mce1F
Rv3268	5633.33	0.725461	0.165254	4.38997	1.13366e-05	0.000701431		Conserved hypothetical protein
Rv0852	380.775	-0.835603	0.191161	-4.3712	1.23564e-05	0.000752584	fadD16	Possible fatty-acid-CoA ligase FadD16 (fatty-acid-CoA synthetase) (fatty-acid-CoA synthase)
Rv3142c	1422.83	-0.706334	0.161724	-4.36754	1.25654e-05	0.000753537		Hypothetical protein
Rv3084	527.744	-1.71113	0.392912	-4.35501	1.33064e-05	0.000785883	lipR	Probable acetyl-hydrolase/esterase LipR
Rv1733c	200.147	-3.20115	0.738255	-4.3361	1.45033e-05	0.000843791		Probable conserved transmembrane protein
Rv1996	1375.26	-2.4491	0.567104	-4.3186	1.57023e-05	0.000900113		Universal stress protein family protein
Rv0972c	954.718	-0.944619	0.21899	-4.31353	1.60669e-05	0.000907664	fadE12	Acyl-CoA dehydrogenase FadE12
Rv3267	14896.8	0.524936	0.12184	4.3084	1.64442e-05	0.000915706		Conserved protein (CPSA-related protein)
Rv0666	132.879	1.14853	0.267394	4.29528	1.74475e-05	0.000946713		Possible membrane protein
Rv1985c	347.002	0.757586	0.176397	4.29478	1.74867e-05	0.000946713		Probable transcriptional regulatory protein (probably LysR-family)
Rv0330c	138.891	1.03211	0.240529	4.291	1.77869e-05	0.000949771		Hypothetical protein
Rv3428c	41.0224	1.45902	0.341335	4.27444	1.91614e-05	0.00100934		Possible transposase
Rv3409c	5679.16	-0.469447	0.110305	-4.2559	2.08208e-05	0.00108213	choD	Cholesterol oxidase ChoD (cholesterol-O2 oxidoreductase)
Rv1518	175.605	0.90351	0.21448	4.21255	2.52498e-05	0.00129505		Conserved hypothetical protein
Rv3479	8363.71	-0.605892	0.144443	-4.19469	2.73244e-05	0.00138325		Possible transmembrane protein
Rv2163c	6100.69	0.690237	0.165615	4.16771	3.0768e-05	0.00153761	pbpB	Probable penicillin-binding membrane protein PbpB
Rv2177c	121.444	1.17515	0.28386	4.13991	3.47445e-05	0.00171436		Possible transposase
Rv0301	3056.29	0.546291	0.13241	4.12575	3.69527e-05	0.00180052	vapC2	Possible toxin VapC2
Rv0118c	2690.65	-1.07985	0.265337	-4.06975	4.70641e-05	0.00224408	oxcA	Probable oxalyl-CoA decarboxylase OxcA
Rv2951c	9202.98	-0.516405	0.126911	-4.06904	4.72075e-05	0.00224408		Possible oxidoreductase
Rv2254c	363.002	0.781918	0.192432	4.06334	4.83748e-05	0.00227186		Probable integral membrane protein
Rv3603c	2369.09	0.88386	0.218197	4.05075	5.10547e-05	0.00236918		Conserved hypothetical alanine and leucine rich protein
Rv3823c	6283.64	-0.566895	0.14018	-4.04404	5.2538e-05	0.00240933	mmpL8	Conserved integral membrane transport protein MmpL8
Rv2159c	13716.1	-1.17815	0.292124	-4.03306	5.50546e-05	0.00249538		Conserved protein
Rv3863	3253.28	0.952668	0.23641	4.02973	5.58402e-05	0.0025019		Unknown alanine rich protein
Rv3546	478.465	-0.613613	0.152651	-4.0197	5.82724e-05	0.0025812	fadA5	Probable acetyl-CoA acetyltransferase FadA5 (acetoacetyl-CoA thiolase)
Rv0166	8056.51	-0.674313	0.169358	-3.98159	6.84566e-05	0.00297662	fadD5	Probable fatty-acid-CoA ligase FadD5 (fatty-acid-CoA synthetase) (fatty-acid-CoA synthase)
Rv1130	716.149	-2.24484	0.563938	-3.98065	6.87265e-05	0.00297662	prpD	Possible methylcitrate dehydratase PrpD
Rv3250c	399.802	2.48855	0.628541	3.95926	7.51838e-05	0.00322051	rubB	Probable rubredoxin RubB
Rv1555	55.3735	-1.34052	0.340832	-3.93307	8.38693e-05	0.0034779	frdD	Probable fumarate reductase [membrane anchor subunit] FrdD (fumarate dehydrogenase) (fumaric hydrogenase)
Rv2346c	2016.03	-1.10458	0.280739	-3.93455	8.33526e-05	0.0034779	esxO	Putative ESAT-6 like protein EsxO (ESAT-6 like protein 6)
ncrMT3949	9282.11	-0.866959	0.220247	-3.93631	8.27444e-05	0.0034779
Rv2557	2950.87	-1.2413	0.315997	-3.9282	8.55837e-05	0.00350885		Conserved protein
Rv2776c	1464.39	0.863196	0.219874	3.92587	8.64161e-05	0.00350885		Probable oxidoreductase
Rv2255c	810.089	0.627849	0.160393	3.91445	9.06122e-05	0.0036413		Hypothetical protein
Rv3246c	14738.6	-0.575219	0.147178	-3.90833	9.29356e-05	0.00369656	mtrA	Two component sensory transduction transcriptional regulatory protein MtrA
Rv2461c	5856.81	-0.884386	0.226506	-3.90447	9.44318e-05	0.00371813	clpP1	Probable ATP-dependent CLP protease proteolytic subunit 1 ClpP1 (endopeptidase CLP)
Rv0142	1618.68	-0.993024	0.254866	-3.89626	9.76895e-05	0.00380794		Conserved hypothetical protein
Rv2225	3554.5	1.07614	0.276555	3.89122	9.97424e-05	0.00384946	panB	3-methyl-2-oxobutanoate hydroxymethyltransferase PanB
Rv1243c	249.69	0.765041	0.196825	3.8869	0.000101532	0.0038801	PE_PGRS23	PE-PGRS family protein PE_PGRS23
Rv1131	573.858	-2.5363	0.65419	-3.87701	0.000105749	0.00400204	prpC	Probable methylcitrate synthase PrpC
Rv1639c	12344.2	-0.844219	0.218489	-3.8639	0.000111592	0.00418257		Conserved hypothetical membrane protein
Rv2633c	803.685	-1.0041	0.260229	-3.85851	0.000114081	0.0042351		Hypothetical protein
Rv3230c	2246.1	-2.19344	0.571368	-3.83893	0.000123574	0.00454425		Hypothetical oxidoreductase
Rv2626c	314.156	-2.54482	0.665116	-3.82613	0.000130175	0.00474227	hrp1	Hypoxic response protein 1 Hrp1
Rv0155	2737.12	0.442011	0.115774	3.81787	0.000134608	0.00485834	pntAa	Probable NAD(P) transhydrogenase (subunit alpha) PntAa [first part; catalytic part] (pyridine nucleotide transhydrogenase subunit alpha) (nicotinamide nucleotide transhydrogenase subunit alpha)
Rv1284	528.476	-1.59223	0.417816	-3.81085	0.000138492	0.00495268	canA	Beta-carbonic anhydrase
Rv0748	664.904	0.668266	0.176205	3.79256	0.000149105	0.00518146	vapB31	Possible antitoxin VapB31
Rv1425	2422.27	-0.527275	0.139073	-3.79135	0.000149832	0.00518146		Possible triacylglycerol synthase (diacylglycerol acyltransferase)
Rv2542	1926.51	-0.639929	0.168552	-3.79663	0.000146674	0.00518146		Conserved hypothetical protein
Rv2897c	910.233	0.645671	0.170329	3.79073	0.000150207	0.00518146		Conserved hypothetical protein
Rv0246	443.094	-0.861931	0.230435	-3.74045	0.000183693	0.00628101		Probable conserved integral membrane protein
mcr7	4350.88	-0.94221	0.253115	-3.72245	0.000197299	0.00668757
Rv0184	4530.48	0.380749	0.102353	3.71997	0.00019925	0.00669548		Conserved hypothetical protein
Rv1553	88.2498	-1.34555	0.362983	-3.70692	0.000209792	0.00698948	frdB	Probable fumarate reductase [iron-sulfur subunit] FrdB (fumarate dehydrogenase) (fumaric hydrogenase)
Rv1480	9400.79	0.370791	0.100237	3.69915	0.000216327	0.00714612		Conserved protein
Rv3414c	2315.88	0.642456	0.173779	3.69696	0.000218194	0.00714723	sigD	Probable alternative RNA polymerase sigma-D factor SigD
Rv2369c	81.1217	-0.869174	0.236961	-3.66801	0.000244445	0.0079404		Hypothetical protein
Rv1739c	704.162	-0.616168	0.168576	-3.65513	0.000257054	0.00828096		Probable sulphate-transport transmembrane protein ABC transporter
MTS2823	184981	-1.95202	0.53466	-3.65095	0.000261271	0.00834781
Rv2051c	12170.5	0.426232	0.117365	3.63169	0.000281574	0.00892337	ppm1	Polyprenol-monophosphomannose synthase Ppm1
Rv3213c	5744.77	-0.391958	0.108424	-3.61506	0.000300282	0.0094395		Possible SOJ/para-related protein
Rv1858	813.271	0.864498	0.240132	3.60009	0.000318104	0.00991976	modB	Probable molybdenum-transport integral membrane protein ABC transporter ModB
Rv3832c	109.686	-0.831906	0.232001	-3.58579	0.00033606	0.0103965		Conserved protein
Rv2320c	662.122	0.466507	0.131217	3.55524	0.00037764	0.0115909	rocE	Probable cationic amino acid transport integral membrane protein RocE
Rv0254c	520.633	-0.792349	0.224463	-3.52997	0.000415604	0.0125479	cobU	Probable bifunctional cobalamin biosynthesis protein CobU: cobinamide kinase + cobinamide phosphate guanylyltransferase
Rv2697c	3305.39	1.00383	0.28452	3.52815	0.000418477	0.0125479	dut	Probable deoxyuridine 5'-triphosphate nucleotidohydrolase Dut (dUTPase) (dUTP pyrophosphatase) (deoxyuridine 5'-triphosphatase) (dUTP diphosphatase) (deoxyuridine-triphosphatase)
Rv3103c	1611.23	0.531565	0.150617	3.52926	0.000416721	0.0125479		Hypothetical proline-rich protein
Rv0674	1277.34	0.522058	0.148331	3.51955	0.000432272	0.0128626		Conserved hypothetical protein
Rv0893c	647.795	0.654292	0.186172	3.51446	0.000440655	0.0130127		Possible S-adenosylmethionine-dependent methyltransferase
Rv0019c	5020.92	0.449851	0.128699	3.49538	0.000473382	0.0137705	fhaB	Conserved protein with FHA domain, FhaB
Rv0738	1269.5	-0.766692	0.219274	-3.49651	0.000471393	0.0137705		Conserved protein
Rv1673c	204.246	-0.921911	0.264408	-3.48669	0.000489032	0.0140081		Conserved hypothetical protein
Rv2053c	2298.59	0.576919	0.165548	3.48489	0.000492331	0.0140081	fxsA	Probable transmembrane protein FxsA
Rv2877c	1916.68	0.42073	0.120712	3.48542	0.00049137	0.0140081		Probable conserved integral membrane protein
Rv1624c	1424.72	-0.906956	0.260888	-3.47641	0.000508169	0.0143539		Probable conserved membrane protein
Rv0580c	1040.08	-0.68664	0.197934	-3.46903	0.000522339	0.014648		Conserved protein
Rv2148c	1816.28	0.828105	0.239218	3.46172	0.00053674	0.0149285		Conserved protein
Rv2289	5792.16	-0.736844	0.212955	-3.46009	0.00054	0.0149285	cdh	Probable CDP-diacylglycerol pyrophosphatase Cdh (CDP-diacylglycerol diphosphatase) (CDP-diacylglycerol phosphatidylhydrolase)
Rv3229c	6416.5	-2.50207	0.724842	-3.45188	0.000556692	0.0152816	desA3	Possible linoleoyl-CoA desaturase (delta(6)-desaturase)
Rv1043c	2127.4	0.78161	0.228231	3.42464	0.00061561	0.0167807		Conserved hypothetical protein
Rv2100	319.335	0.692657	0.202481	3.42085	0.000624259	0.0168983		Conserved hypothetical protein
Rv3741c	194.082	-1.58726	0.464587	-3.4165	0.000634323	0.0170523		Possible oxidoreductase
Rv0047c	1808.39	-0.548691	0.160792	-3.41243	0.000643872	0.0171381		Conserved protein
Rv1025	1970.21	0.612454	0.179725	3.40773	0.000655054	0.0171381		Conserved protein
Rv1334	1245.24	0.69317	0.203269	3.41011	0.000649359	0.0171381	mec	Possible hydrolase
Rv1496	900.249	0.39966	0.117281	3.40771	0.0006551	0.0171381		Possible transport system kinase
Rv2974c	1933.91	0.575214	0.169869	3.38623	0.0007086	0.0184142		Conserved hypothetical alanine rich protein
Rv2436	751.135	0.973212	0.288635	3.37178	0.000746848	0.0192796	rbsK	Ribokinase RbsK
Rv2460c	8579.41	-0.744521	0.220962	-3.36945	0.000753193	0.0193154	clpP2	Probable ATP-dependent CLP protease proteolytic subunit 2 ClpP2 (endopeptidase CLP 2)
Rv0860	12680.9	-0.678987	0.202082	-3.35996	0.000779548	0.0193596	fadB	Probable fatty oxidation protein FadB
Rv1477	10233.2	0.440869	0.131215	3.35988	0.000779749	0.0193596	ripA	Peptidoglycan hydrolase
Rv1625c	3386.92	-0.320156	0.0952574	-3.36096	0.000776723	0.0193596	cya	Membrane-anchored adenylyl cyclase Cya (ATP pyrophosphate-lyase) (adenylate cyclase)
Rv2347c	102.943	-1.37566	0.408938	-3.36398	0.000768261	0.0193596	esxP	Putative ESAT-6 like protein EsxP (ESAT-6 like protein 7)
Rv3074	2213.79	0.668891	0.198863	3.36358	0.000769394	0.0193596		Conserved hypothetical protein
Rv0422c	3490.25	0.378529	0.112837	3.35465	0.000794667	0.0196051	thiD	Probable phosphomethylpyrimidine kinase ThiD (HMP-phosphate kinase) (HMP-P kinase)
Rv2375	163.118	-0.948879	0.28379	-3.3436	0.000826991	0.0202743		Conserved hypothetical protein
Rv1378c	2099.22	0.507964	0.152333	3.33456	0.000854333	0.0207327		Conserved hypothetical protein
Rv2664	354.62	-0.742055	0.222578	-3.33392	0.000856326	0.0207327		Hypothetical protein
Rv0543c	3617.91	0.288789	0.0867866	3.32757	0.000876064	0.0210796		Conserved protein
Rv1155	2158.49	-0.542691	0.163605	-3.31708	0.00090965	0.0216963		Possible pyridoxamine 5'-phosphate oxidase (PNP/PMP oxidase) (pyridoxinephosphate oxidase) (PNPOX) (pyridoxine 5'-phosphate oxidase)
Rv2855	2406.63	-0.714173	0.215455	-3.31472	0.000917361	0.0216963	mtr	NADPH-dependent mycothiol reductase Mtr
Rv3594	1505.67	0.472163	0.142458	3.3144	0.000918391	0.0216963		Conserved hypothetical protein
Rv3633	7814.73	-1.18448	0.357819	-3.31028	0.000932037	0.021886		Conserved protein
Rv2266	630.435	-0.5531	0.167353	-3.305	0.000949758	0.0221686	cyp124	Probable cytochrome P450 124 Cyp124
Rv0607	248.604	0.668532	0.203137	3.29104	0.000998176	0.02316		Hypothetical protein
Rv0167	9437.51	-0.778081	0.236678	-3.28751	0.00101077	0.0233094	yrbE1A	Conserved integral membrane protein YrbE1A
Rv0232	925.437	-0.546418	0.166292	-3.2859	0.00101657	0.0233094		Probable transcriptional regulatory protein (probably TetR/AcrR-family)
Rv0096	614.478	-1.26201	0.385562	-3.27316	0.00106353	0.0233921	PPE1	PPE family protein PPE1
Rv0546c	1137.71	0.360897	0.110069	3.27883	0.00104238	0.0233921		Conserved protein
Rv0619	33.6532	1.18308	0.360766	3.27935	0.00104046	0.0233921	galTb	Probable galactose-1-phosphate uridylyltransferase GalTb [second part]
Rv2009	688.756	1.32034	0.403173	3.27487	0.0010571	0.0233921	vapB15	Antitoxin VapB15
Rv2152c	5471.24	0.487076	0.148791	3.27355	0.00106205	0.0233921	murC	Probable UDP-N-acetylmuramate-alanine ligase MurC
Rv3088	1182.86	-0.996722	0.304723	-3.27091	0.00107203	0.0233921	tgs4	Putative triacylglycerol synthase (diacylglycerol acyltransferase) Tgs4
Rv3397c	777.733	0.693805	0.212151	3.27034	0.00107419	0.0233921	phyA	Probable phytoene synthase PhyA
Rv3517	219.306	0.638609	0.194567	3.2822	0.00102999	0.0233921		Conserved hypothetical protein
Rv3641c	1131.41	0.575681	0.17571	3.27631	0.00105175	0.0233921	fic	Possible cell filamentation protein Fic
Rv1270c	1298.83	-0.840861	0.257763	-3.26215	0.00110572	0.0238127	lprA	Possible lipoprotein LprA
ssr	564254	-0.60047	0.184069	-3.26219	0.00110554	0.0238127
Rv1951c	43.6425	-1.17206	0.361581	-3.2415	0.00118903	0.025327		Conserved hypothetical protein
Rv3776	967.454	0.602944	0.186003	3.24159	0.00118864	0.025327		Conserved hypothetical protein
Rv0699	71.5067	1.50766	0.465907	3.23597	0.00121229	0.0256822		Hypothetical protein
Rv1871c	35979.4	-0.586426	0.181632	-3.22864	0.00124379	0.0260661		Conserved protein
Rv2669	383.365	-1.26713	0.392372	-3.22941	0.00124047	0.0260661		GCN5-related N-acetyltransferase
Rv1336	4595.67	0.409637	0.127177	3.221	0.00127744	0.0266281	cysM	Cysteine synthase B CysM (CSASE B) (O-phosphoserine sulfhydrylase B) (O-phosphoserine (thiol)-lyase B)
Rv1687c	262.312	-1.00591	0.312739	-3.21645	0.00129788	0.0267678		Probable conserved ATP-binding protein ABC transporter
Rv3166c	448.006	-0.459076	0.142715	-3.21673	0.0012966	0.0267678		Conserved hypothetical protein
Rv0179c	3191.34	0.536324	0.16687	3.21403	0.00130886	0.0268524	lprO	Possible lipoprotein LprO
Rv2668	728.102	-0.58574	0.182666	-3.20662	0.00134306	0.0274096		Possible exported alanine and valine rich protein
Rv2801A	84.1642	0.873209	0.27362	3.19132	0.00141624	0.0286707	mazE9	Possible antitoxin MazE9
Rv3602c	2217.27	0.605327	0.189719	3.19064	0.00141956	0.0286707	panC	Pantoate--beta-alanine ligase PanC (pantothenate synthetase) (pantoate activating enzyme)
Rv0516c	4445.27	-0.845087	0.26547	-3.18336	0.00145575	0.0292502		Possible anti-anti-sigma factor
Rv1067c	154.35	0.620829	0.19586	3.16975	0.0015257	0.0301888	PE_PGRS19	PE-PGRS family protein PE_PGRS19
Rv1701	2460.96	0.441151	0.139146	3.17041	0.00152225	0.0301888		Probable integrase/recombinase
Rv2497c	5662.86	0.361469	0.114036	3.16979	0.00152549	0.0301888	bkdA	Probable branched-chain keto acid dehydrogenase E1 component, alpha subunit BkdA
Rv1206	3837.95	-0.500602	0.158176	-3.16484	0.00155168	0.0305476	fadD6	Probable fatty-acid-CoA ligase FadD6 (fatty-acid-CoA synthetase) (fatty-acid-CoA synthase)
Rv2630	654.441	0.839351	0.265796	3.15788	0.00158924	0.0311299		Hypothetical protein
Rv0819	4119.79	0.536989	0.170218	3.15471	0.00160658	0.0312251	mshD	GCN5-related N-acetyltransferase, MshD
Rv2220	17860.6	-0.962394	0.305167	-3.15366	0.00161236	0.0312251	glnA1	Glutamine synthetase GlnA1 (glutamine synthase) (GS-I)
Rv2456c	4990.46	0.473833	0.150298	3.15262	0.00161813	0.0312251		Probable conserved integral membrane transport protein
Rv1926c	1379.32	-0.992219	0.315185	-3.14805	0.00164363	0.031561	mpt63	Immunogenic protein Mpt63 (antigen Mpt63/MPB63) (16 kDa immunoprotective extracellular protein)
Rv3618	481.359	-0.728572	0.232623	-3.13198	0.00173631	0.0331772		Possible monooxygenase
Rv2695	209.008	-0.639902	0.20443	-3.13018	0.00174699	0.0332183		Conserved hypothetical alanine rich protein
Rv3879c	21825.3	0.404829	0.129495	3.1262	0.00177079	0.0335076	espK	ESX-1 secretion-associated protein EspK. Alanine and proline rich protein.
Rv2026c	274.327	-0.762863	0.244302	-3.12263	0.00179244	0.0337533		Universal stress protein family protein
Rv2719c	1305.96	0.633681	0.203161	3.11911	0.00181397	0.0338318		Possible conserved membrane protein
Rv3048c	4762.87	-0.537741	0.172351	-3.12003	0.00180834	0.0338318	nrdF2	Ribonucleoside-diphosphate reductase (beta chain) NrdF2 (ribonucleotide reductase small subunit) (R2F protein)
Rv1368	4129.96	-0.524541	0.168597	-3.1112	0.00186326	0.0345857	lprF	Probable conserved lipoprotein LprF
Rv2593c	1517.71	0.771186	0.248126	3.10805	0.00188329	0.0347918	ruvA	Probable holliday junction DNA helicase RuvA
Rv1144	825.867	-0.675195	0.217648	-3.10224	0.00192063	0.0351485		Probable short-chain type dehydrogenase/reductase
Rv2389c	455.23	-0.666218	0.214722	-3.1027	0.00191767	0.0351485	rpfD	Probable resuscitation-promoting factor RpfD
Rv3439c	1961.4	0.643935	0.207719	3.10003	0.00193499	0.0352457		Conserved hypothetical alanine and proline rich protein
Rv0572c	230.28	-0.84692	0.273459	-3.09706	0.00195448	0.0354351		Hypothetical protein
Rv3824c	3022.61	-0.660655	0.213521	-3.0941	0.00197413	0.0356257	papA1	Conserved polyketide synthase associated protein PapA1
Rv3707c	2811.7	0.34592	0.11218	3.08361	0.00204502	0.0366827		Conserved hypothetical protein
Rv3740c	342.729	-1.06972	0.347011	-3.08267	0.00205152	0.0366827		Possible triacylglycerol synthase (diacylglycerol acyltransferase)
Rv0068	188.044	-0.617534	0.200515	-3.07973	0.00207185	0.0368771		Probable oxidoreductase
Rv1052	369.536	0.658775	0.214073	3.07734	0.00208859	0.0369509		Hypothetical protein
Rv2913c	913.084	0.599663	0.194922	3.07643	0.00209496	0.0369509		Possible D-amino acid aminohydrolase (D-amino acid hydrolase)
Rv2103c	1021.35	0.58464	0.190175	3.07422	0.00211053	0.0370578	vapC37	Possible toxin VapC37. Contains PIN domain.
Rv0485	7187.32	0.518807	0.168982	3.07018	0.00213929	0.0373945		Possible transcriptional regulatory protein
Rv0867c	6345.06	0.959073	0.312806	3.06604	0.00216917	0.0377475	rpfA	Possible resuscitation-promoting factor RpfA
Rv3390	1103.79	-0.883864	0.289093	-3.05737	0.00223292	0.0385237	lpqD	Probable conserved lipoprotein LpqD
Rv3396c	5683.77	0.369171	0.120751	3.05728	0.00223354	0.0385237	guaA	Probable GMP synthase [glutamine-hydrolyzing] GuaA (glutamine amidotransferase) (GMP synthetase)
Rv1997	376.492	-0.895911	0.29327	-3.05491	0.00225129	0.0386588	ctpF	Probable metal cation transporter P-type ATPase A CtpF
Rv1872c	113106	-0.439322	0.144251	-3.04554	0.00232261	0.0397085	lldD2	Possible L-lactate dehydrogenase (cytochrome) LldD2
Rv2631	802.467	0.771656	0.254732	3.02929	0.00245129	0.0417254		Conserved hypothetical protein
Rv2086	109.252	0.921398	0.304651	3.02444	0.00249091	0.0422155		Conserved hypothetical protein
Rv1109c	5327.77	-0.553038	0.183112	-3.02022	0.00252587	0.0426228		Conserved protein
Rv0196	1025.84	1.28895	0.427557	3.01469	0.0025724	0.0432208		Possible transcriptional regulatory protein
Rv3728	2870.74	0.457312	0.151906	3.0105	0.00260816	0.0436335		Probable conserved two-domain membrane protein
Rv2431c	3900.4	0.602733	0.200548	3.00544	0.00265198	0.044177	PE25	PE family protein PE25
Rv3416	755.55	-0.461349	0.153987	-2.99602	0.00273527	0.0452145	whiB3	Transcriptional regulatory protein WhiB-like WhiB3. Contains [4FE-4S] cluster.
Rv3729	1782.91	-0.448572	0.149735	-2.99578	0.00273746	0.0452145		Possible transferase
Rv2427A	129.019	0.740156	0.247527	2.99021	0.00278787	0.0458528	oxyR'	Transcriptional regulator OxyR', pseudogene
Rv0433	5325.18	0.279305	0.0936803	2.98146	0.00286873	0.0463996		Conserved hypothetical protein
Rv0435c	7187.86	0.337003	0.112965	2.98325	0.00285204	0.0463996		Putative conserved ATPase
Rv1668c	1124.89	-0.304884	0.102175	-2.98394	0.00284561	0.0463996		Probable first part of macrolide-transport ATP-binding protein ABC transporter
Rv2054	2744.36	-0.734594	0.246353	-2.98188	0.00286487	0.0463996		Conserved protein
Rv1352	1620.63	-0.51236	0.171983	-2.97913	0.00289072	0.0465621		Conserved protein
Rv0258c	394.596	-0.537475	0.181273	-2.96501	0.00302672	0.0481858		Conserved hypothetical protein
Rv2085	475.767	0.634293	0.21394	2.96482	0.00302861	0.0481858		Conserved hypothetical protein
Rv2280	4555.63	-0.470295	0.158624	-2.96484	0.00302844	0.0481858		Probable dehydrogenase
Rv3422c	1944.45	0.772739	0.260839	2.96251	0.00305139	0.0483508		Conserved hypothetical protein
Rv2638	527.786	-0.688953	0.232919	-2.95791	0.00309728	0.0488793		Conserved hypothetical protein
Rv3167c	91.1625	0.636983	0.215529	2.95543	0.00312232	0.0490758		Probable transcriptional regulatory protein (probably TetR-family)
Rv0172	13463.1	-0.565071	0.191617	-2.94897	0.00318835	0.0495147	mce1D	Mce-family protein Mce1D
Rv2628	138.87	-1.19882	0.406329	-2.95037	0.00317389	0.0495147		Hypothetical protein
Rv3890c	2032.53	-0.950173	0.322142	-2.94954	0.00318243	0.0495147	esxC	ESAT-6 like protein EsxC (ESAT-6 like protein 11)
Rv0277A	3543.74	0.621255	0.210809	2.947	0.0032087	0.0495654	vapB25	Possible antitoxin VapB25
Rv0859	5951.26	-0.652188	0.221397	-2.94579	0.00322133	0.0495654	fadA	Possible acyl-CoA thiolase FadA
Rv3172c	548.69	0.73845	0.250749	2.94498	0.00322976	0.0495654		Hypothetical protein
