# Supplementary material for: Evaluation of the role of whiB6 and kdpDE in the dominant multidrug-resistant clone Mycobacterium tuberculosis B0/W148
Source: Microbiol Spectr. 2025 May 22;13(7):e03224-24. doi: 10.1128/spectrum.03224-24 (PMC12210973; doi:10.1128/spectrum.03224-24)
Supplement: Table S3 — Transcriptional changes associated with the kdpDE genotypes relative to H37Rv in the absence of potassium. [file spectrum.03224-24-s0004.xlsx]

## Sheet: kdpDE_KO_woK
Table S3. Transcriptional changes associated with the kdpDE genotypes relative to H37Rv in the absence of potassium.
geneID	baseMean	log2FoldChange	lfcSE	stat	pvalue	padj	geneName	geneProduct (AL123456)
Rv2769c	1371.35	-4.68923	0.192589	-24.3484	6.0258e-131	2.44406e-127	PE27	PE family protein PE27
Rv2768c	3498.01	-4.89943	0.215867	-22.6966	4.84371e-114	9.82304e-111	PPE43	PPE family protein PPE43
Rv1030	16658.7	-3.90004	0.187456	-20.8051	3.8915e-96	5.26131e-93	kdpB	Probable potassium-transporting P-type ATPase B chain KdpB (potassium-translocating ATPase B chain) (ATP phosphohydrolase [potassium-transporting] B chain) (potassium binding and translocating subunit B)
Rv1031	2199.88	-3.92068	0.199893	-19.6139	1.17725e-85	1.19373e-82	kdpC	Probable potassium-transporting ATPase C chain KdpC (potassium-translocating ATPase C chain) (ATP phosphohydrolase [potassium-transporting] C chain) (potassium binding and translocating subunit C)
Rv2767c	831.309	-4.7296	0.288417	-16.3985	1.96156e-60	1.59122e-57		Possible membrane protein
Rv1029	16171.4	-3.44223	0.253233	-13.5931	4.40043e-42	2.97469e-39	kdpA	Probable potassium-transporting ATPase a chain KdpA (potassium-translocating ATPase a chain) (ATP phosphohydrolase [potassium-transporting] a chain) (potassium binding and translocating subunit A)
Rv1028A	619.375	-3.09048	0.244389	-12.6458	1.18052e-36	6.84025e-34	kdpF	Probable membrane protein KdpF
Rv1028c	1206.86	-14.5515	1.19282	-12.1993	3.13511e-34	1.5895e-31	kdpD	Probable sensor protein KdpD
Rv1027c	1198.09	-13.0641	1.22258	-10.6856	1.18815e-26	5.3546e-24	kdpE	Probable transcriptional regulatory protein KdpE
Rv1040c	154.559	-3.78767	0.356827	-10.6149	2.54098e-26	1.03062e-23	PE8	PE family protein PE8
Rv1039c	300.61	-3.28832	0.322601	-10.1932	2.1271e-24	7.84319e-22	PPE15	PPE family protein PPE15
Rv3743c	2388.13	-4.97179	0.536847	-9.26109	2.02359e-20	6.83973e-18	ctpJ	Probable cation transporter P-type ATPase CtpJ
Rv2766c	1287.81	-2.20244	0.25397	-8.67206	4.24363e-18	1.32401e-15		Probable short-chain type dehydrogenase/reductase
Rv3742c	283.6	-3.42714	0.405887	-8.44357	3.07781e-17	8.91687e-15		Possible oxidoreductase
Rv1361c	1597	2.03814	0.248381	8.20569	2.29268e-16	6.19941e-14	PPE19	PPE family protein PPE19
Rv3478	22729.5	-1.68613	0.220863	-7.63427	2.27112e-14	5.75729e-12	PPE60	PE family protein PPE60
Rv2500c	3517.5	-0.855867	0.118349	-7.2317	4.76991e-13	1.13804e-10	fadE19	Possible acyl-CoA dehydrogenase FadE19 (MMGC)
Rv1032c	1000.06	1.33488	0.185568	7.19349	6.31572e-13	1.42314e-10	trcS	Two component sensor histidine kinase TrcS
Rv0233	1460.51	-0.975921	0.148798	-6.55872	5.42725e-11	1.11385e-08	nrdB	Ribonucleoside-diphosphate reductase (beta chain) NrdB (ribonucleotide reductase small chain)
Rv3614c	8077.36	-1.52037	0.231872	-6.55694	5.49234e-11	1.11385e-08	espD	ESX-1 secretion-associated protein EspD
Rv1217c	2454.33	-0.854487	0.13146	-6.5	8.0321e-11	1.55134e-08		Probable tetronasin-transport integral membrane protein ABC transporter
Rv3175	552.902	-1.31209	0.205406	-6.38778	1.68307e-10	3.10296e-08		Possible amidase (aminohydrolase)
Rv3741c	194.082	-2.89854	0.466853	-6.20868	5.34325e-10	9.4227e-08		Possible oxidoreductase
Rv0369c	212.099	-0.908525	0.146699	-6.19311	5.89885e-10	9.96905e-08		Possible membrane oxidoreductase
Rv3612c	1482.73	-1.40646	0.229858	-6.11884	9.42561e-10	1.52921e-07		Conserved hypothetical protein
Rv1531	555.319	-0.927387	0.156758	-5.91605	3.29767e-09	5.14436e-07		Conserved protein
Rv3616c	14068.7	-1.55192	0.263211	-5.8961	3.72193e-09	5.59116e-07	espA	ESX-1 secretion-associated protein A, EspA
Rv0174	22521.3	-0.773176	0.131573	-5.87639	4.19315e-09	6.07408e-07	mce1F	Mce-family protein Mce1F
Rv2485c	1333.56	-1.82911	0.317179	-5.76679	8.07949e-09	1.13001e-06	lipQ	Probable carboxylesterase LipQ
Rv2006	1890.78	-0.627014	0.111045	-5.64651	1.6374e-08	2.16507e-06	otsB1	Probable trehalose-6-phosphate phosphatase OtsB1 (trehalose-phosphatase) (TPP)
Rv2499c	1885.92	-0.925696	0.163994	-5.64469	1.65477e-08	2.16507e-06		Possible oxidase regulatory-related protein
Rv1636	534.853	1.08695	0.193133	5.628	1.82311e-08	2.31079e-06	TB15.3	Iron-regulated universal stress protein family protein TB15.3
Rv3479	8363.71	-0.795044	0.143947	-5.52316	3.32948e-08	4.09223e-06		Possible transmembrane protein
Rv1189	314.192	-0.660044	0.121105	-5.45016	5.03243e-08	6.00339e-06	sigI	Possible alternative RNA polymerase sigma factor SigI
Rv2164c	4518.59	0.708399	0.131029	5.40644	6.42902e-08	7.24336e-06		Probable conserved proline rich membrane protein
Rv3177	156.567	-1.23418	0.228215	-5.40799	6.3736e-08	7.24336e-06		Possible peroxidase (non-haem peroxidase)
Rv1095	29305.2	0.816206	0.151896	5.37346	7.72414e-08	8.03311e-06	phoH2	Probable PHOH-like protein PhoH2 (phosphate starvation-inducible protein PSIH)
Rv3615c	3644.86	-1.8184	0.337883	-5.38174	7.37702e-08	8.03311e-06	espC	ESX-1 secretion-associated protein EspC
Rv3766	1221.03	-0.646257	0.120191	-5.3769	7.57801e-08	8.03311e-06		Hypothetical protein
Rv3414c	2315.88	0.924062	0.174631	5.29152	1.21301e-07	1.22999e-05	sigD	Probable alternative RNA polymerase sigma-D factor SigD
Rv2255c	810.089	0.873255	0.167171	5.22373	1.75356e-07	1.73474e-05		Hypothetical protein
Rv3268	5633.33	0.861954	0.165268	5.21549	1.83328e-07	1.77042e-05		Conserved hypothetical protein
Rv3447c	634.061	-0.996214	0.191366	-5.2058	1.93159e-07	1.82199e-05	eccC4	ESX conserved component EccC4. ESX-4 type VII secretion system protein. Probable membrane protein.
Rv1216c	930.313	-1.07321	0.207233	-5.17875	2.23376e-07	2.05912e-05		Probable conserved integral membrane protein
Rv3267	14896.8	0.626755	0.121752	5.1478	2.63557e-07	2.37553e-05		Conserved protein (CPSA-related protein)
Rv1373	756.71	-0.629464	0.122666	-5.13152	2.87417e-07	2.50674e-05		Glycolipid sulfotransferase
Rv1394c	1134.87	-1.10208	0.21485	-5.12952	2.90475e-07	2.50674e-05	cyp132	Probable cytochrome P450 132 Cyp132
Rv0584	788.791	-0.577932	0.114276	-5.05735	4.25128e-07	3.59233e-05		Possible conserved exported protein
Rv1182	651.578	-1.0704	0.21208	-5.04713	4.48491e-07	3.69137e-05	papA3	Probable conserved polyketide synthase associated protein PapA3
Rv1552	313.238	-1.79192	0.355232	-5.04436	4.5505e-07	3.69137e-05	frdA	Probable fumarate reductase [flavoprotein subunit] FrdA (fumarate dehydrogenase) (fumaric hydrogenase)
Rv1739c	704.162	-0.81845	0.162813	-5.02693	4.98391e-07	3.96368e-05		Probable sulphate-transport transmembrane protein ABC transporter
Rv3823c	6283.64	-0.702438	0.140004	-5.01728	5.24072e-07	4.08776e-05	mmpL8	Conserved integral membrane transport protein MmpL8
Rv1037c	10.7599	-3.28682	0.665648	-4.93777	7.90216e-07	6.04739e-05	esxI	Putative ESAT-6 like protein EsxI (ESAT-6 like protein 1)
Rv1477	10233.2	0.646162	0.131511	4.91339	8.95167e-07	6.7237e-05	ripA	Peptidoglycan hydrolase
Rv1807	540.202	-1.7922	0.36854	-4.86297	1.15639e-06	8.52787e-05	PPE31	PPE family protein PPE31
Rv1806	271.849	-1.86185	0.385668	-4.8276	1.38186e-06	0.000100086	PE20	PE family protein PE20
Rv1213	1317.93	-0.618298	0.128274	-4.82015	1.43453e-06	0.000102078	glgC	Glucose-1-phosphate adenylyltransferase GlgC (ADP-glucose synthase) (ADP-glucose pyrophosphorylase)
Rv2435c	1279.1	-0.717377	0.149206	-4.80798	1.52465e-06	0.00010662		Probable cyclase (adenylyl-or guanylyl-)(adenylate-or guanylate-)
Rv1535	1264	-1.50858	0.31485	-4.79144	1.6559e-06	0.000111939		Unknown protein
Rv2504c	788.411	-1.04034	0.216981	-4.79463	1.62976e-06	0.000111939	scoA	Probable succinyl-CoA:3-ketoacid-coenzyme A transferase (alpha subunit) ScoA (3-oxo acid:CoA transferase) (OXCT A) (succinyl-CoA:3-oxoacid-coenzyme A transferase)
Rv3717	2468.88	0.650659	0.136243	4.77572	1.79065e-06	0.000119063		Conserved hypothetical protein
Rv3613c	2863.79	-1.45845	0.306569	-4.75732	1.96179e-06	0.000128339		Hypothetical protein
Rv1218c	794.155	-1.22803	0.258728	-4.74643	2.07041e-06	0.000133295		Probable tetronasin-transport ATP-binding protein ABC transporter
Rv0171	12653.9	-0.769179	0.162529	-4.73257	2.21692e-06	0.000140498	mce1C	Mce-family protein Mce1C
Rv1368	4129.96	-0.788956	0.167669	-4.70545	2.53308e-06	0.000155669	lprF	Probable conserved lipoprotein LprF
Rv2833c	681.939	-0.807758	0.171614	-4.70683	2.51594e-06	0.000155669	ugpB	Probable Sn-glycerol-3-phosphate-binding lipoprotein UgpB
Rv0232	925.437	-0.76918	0.165829	-4.6384	3.51121e-06	0.000212559		Probable transcriptional regulatory protein (probably TetR/AcrR-family)
Rv1530	835.553	-0.798354	0.172727	-4.62204	3.79978e-06	0.000226645	adh	Probable alcohol dehydrogenase Adh
Rv1033c	461.928	1.09769	0.240756	4.55937	5.13084e-06	0.000297296	trcR	Two component transcriptional regulator TrcR
Rv3413c	4197.22	0.905369	0.198496	4.56114	5.08765e-06	0.000297296		Unknown alanine and proline rich protein
Rv0659c	4211.14	0.841189	0.1865	4.51039	6.47081e-06	0.000369656	mazF2	Toxin MazF2
Rv2100	319.335	0.923711	0.205895	4.48632	7.24643e-06	0.000408216		Conserved hypothetical protein
Rv2818c	1149.43	-0.874266	0.195557	-4.47065	7.79816e-06	0.000433278		Hypothetical protein
Rv1553	88.2498	-1.65361	0.371791	-4.44768	8.68021e-06	0.00047577	frdB	Probable fumarate reductase [iron-sulfur subunit] FrdB (fumarate dehydrogenase) (fumaric hydrogenase)
Rv1731	3809.01	-0.588732	0.132708	-4.43631	9.15146e-06	0.000494911	gabD2	Possible succinate-semialdehyde dehydrogenase [NADP+] dependent (SSDH) GabD2
Rv2503c	1105.19	-0.604466	0.138208	-4.3736	1.22213e-05	0.000652231	scoB	Probable succinyl-CoA:3-ketoacid-coenzyme A transferase (beta subunit) ScoB (3-oxo-acid:CoA transferase) (OXCT B) (succinyl CoA:3-oxoacid CoA-transferase)
Rv1354c	354.911	-0.820602	0.189918	-4.32082	1.5545e-05	0.000818836		Conserved hypothetical protein
Rv3740c	342.729	-1.49987	0.348032	-4.30958	1.63564e-05	0.000850533		Possible triacylglycerol synthase (diacylglycerol acyltransferase)
Rv1353c	136.063	-1.00439	0.235125	-4.27173	1.93962e-05	0.000995837		Probable transcriptional regulatory protein
Rv0172	13463.1	-0.815725	0.191557	-4.2584	2.05897e-05	0.0010439	mce1D	Mce-family protein Mce1D
Rv1478	4473.07	0.648103	0.153098	4.23326	2.30332e-05	0.00115337		Possible invasion protein
Rv2415c	327.118	0.67762	0.160433	4.2237	2.40323e-05	0.00118872		Conserved hypothetical protein
Rv1219c	281.463	-1.01663	0.242529	-4.19178	2.76775e-05	0.00135253		Probable transcriptional regulatory protein
Rv3561	558.359	1.87215	0.447473	4.18383	2.86644e-05	0.00138408	fadD3	Probable fatty-acid-CoA ligase FadD3 (fatty-acid-CoA synthetase) (fatty-acid-CoA synthase)
Rv0458	3376.79	-0.934585	0.224148	-4.1695	3.05273e-05	0.00145669		Probable aldehyde dehydrogenase
Rv1038c	4.67155	-4.13505	0.995979	-4.15174	3.29955e-05	0.00155616	esxJ	ESAT-6 like protein EsxJ (ESAT-6 like protein 2)
Rv0179c	3191.34	0.69107	0.166892	4.14081	3.46082e-05	0.00161346	lprO	Possible lipoprotein LprO
Rv3074	2213.79	0.822596	0.199326	4.12688	3.67714e-05	0.00169483		Conserved hypothetical protein
Rv0173	10332.5	-0.786769	0.193306	-4.07008	4.69973e-05	0.00214181	lprK	Possible Mce-family lipoprotein LprK (Mce-family lipoprotein Mce1E)
Rv1075c	777.432	0.883605	0.218531	4.04338	5.2686e-05	0.00237438		Conserved exported protein
Rv2144c	1926.53	0.672365	0.167878	4.00509	6.19951e-05	0.00276321		Probable transmembrane protein
Rv0170	6467.8	-0.953868	0.23864	-3.9971	6.41229e-05	0.00279658	mce1B	Mce-family protein Mce1B
Rv3894c	4905.93	-0.381742	0.0954996	-3.99732	6.40649e-05	0.00279658	eccC2	ESX conserved component EccC2. ESX-2 type VII secretion system protein. Possible membrane protein.
Rv0346c	7717.71	-0.552336	0.138506	-3.9878	6.66883e-05	0.00281758	ansP2	Possible L-asparagine permease AnsP2 (L-asparagine transport protein)
Rv0519c	1254.17	0.687552	0.172397	3.98818	6.65816e-05	0.00281758		Possible conserved membrane protein
Rv2817c	490.834	-0.544147	0.136425	-3.98861	6.6463e-05	0.00281758		Conserved hypothetical protein
Rv0217c	1370.03	0.481659	0.121782	3.9551	7.65011e-05	0.00318332	lipW	Possible esterase LipW
Rv2165c	2425.93	0.72071	0.182282	3.95382	7.69145e-05	0.00318332		Conserved protein
Rv1551	547.484	-0.861197	0.220628	-3.90339	9.48552e-05	0.00388619	plsB1	Possible acyltransferase PlsB1
Rv2003c	852.869	-0.711812	0.182514	-3.90004	9.61787e-05	0.00390101		Conserved hypothetical protein
Rv0120c	6751.64	-0.777742	0.199942	-3.88984	0.000100309	0.00398877	fusA2	Probable elongation factor G FusA2 (EF-G)
Rv3290c	5291.52	1.05187	0.270395	3.89012	0.000100193	0.00398877	lat	Probable L-lysine-epsilon aminotransferase Lat (L-lysine aminotransferase) (lysine 6-aminotransferase)
Rv1387	28373.6	-0.729721	0.187774	-3.88618	0.000101835	0.00401014	PPE20	PPE family protein PPE20
Rv0155	2737.12	0.446952	0.115913	3.85591	0.0001153	0.00449672	pntAa	Probable NAD(P) transhydrogenase (subunit alpha) PntAa [first part; catalytic part] (pyridine nucleotide transhydrogenase subunit alpha) (nicotinamide nucleotide transhydrogenase subunit alpha)
Rv1988	1375.9	0.743815	0.194521	3.82382	0.000131399	0.00502787	erm(37)	Probable 23S rRNA methyltransferase Erm(37)
Rv2894c	4001.35	0.740272	0.193502	3.82566	0.000130422	0.00502787	xerC	Probable integrase/recombinase XerC
Rv2748c	19334.4	0.521005	0.136815	3.80809	0.000140046	0.00530864	ftsK	Possible cell division transmembrane protein FtsK
Rv2497c	5662.86	-0.427464	0.112423	-3.80228	0.000143371	0.00538439	bkdA	Probable branched-chain keto acid dehydrogenase E1 component, alpha subunit BkdA
Rv0887c	202.218	-0.990181	0.264301	-3.74642	0.000179379	0.00667487		Conserved hypothetical protein
Rv1184c	4939.17	-0.64845	0.173658	-3.73407	0.000188414	0.00694733		Possible exported protein
Rv2369c	81.1217	0.777257	0.20838	3.73	0.000191481	0.00699681		Hypothetical protein
Rv0762c	303.103	-0.428592	0.114977	-3.72763	0.000193292	0.00699992		Conserved hypothetical protein
Rv2650c	2278.84	-1.12933	0.304232	-3.71207	0.000205568	0.00737861		Possible PhiRv2 prophage protein
Rv1482c	56.7396	-1.10164	0.297484	-3.70318	0.000212913	0.0075752		Conserved hypothetical protein
Rv1536	6206.18	-0.571757	0.154958	-3.68974	0.00022448	0.00791731	ileS	Isoleucyl-tRNA synthetase IleS
Rv1183	1195.92	-0.95639	0.260276	-3.67452	0.000238297	0.00833218	mmpL10	Probable conserved transmembrane transport protein MmpL10
Rv2864c	3860.05	0.632193	0.17234	3.66829	0.000244178	0.00839311		Possible penicillin-binding lipoprotein
Rv3560c	572.6	1.54019	0.419859	3.66835	0.000244119	0.00839311	fadE30	Probable acyl-CoA dehydrogenase FadE30
Rv1729c	915.297	-0.601287	0.164419	-3.65704	0.000255148	0.00869647		Possible S-adenosylmethionine-dependent methyltransferase
Rv1816	3135.49	1.00156	0.27436	3.65053	0.000261696	0.00884531		Possible transcriptional regulatory protein
Rv1790	162.314	-0.814371	0.223704	-3.6404	0.00027222	0.00912499	PPE27	PPE family protein PPE27
Rv1469	1310.08	0.810561	0.223102	3.63314	0.000279993	0.00930861	ctpD	Probable cation transporter P-type ATPase D CtpD
Rv1922	1012.69	-0.491593	0.135475	-3.62865	0.000284902	0.00931906		Probable conserved lipoprotein
Rv3824c	3022.61	-0.770893	0.212415	-3.62918	0.000284323	0.00931906	papA1	Conserved polyketide synthase associated protein PapA1
Rv0852	380.775	-0.668487	0.184775	-3.61784	0.000297077	0.00963956	fadD16	Possible fatty-acid-CoA ligase FadD16 (fatty-acid-CoA synthetase) (fatty-acid-CoA synthase)
Rv1258c	962.771	0.631171	0.174759	3.61167	0.000304228	0.00972749		Probable conserved integral membrane transport protein
Rv1378c	2099.22	0.552338	0.152944	3.61137	0.000304584	0.00972749		Conserved hypothetical protein
Rv2266	630.435	-0.591184	0.16383	-3.60852	0.000307951	0.0097582	cyp124	Probable cytochrome P450 124 Cyp124
Rv1393c	1670.16	-0.904332	0.250974	-3.60329	0.00031421	0.00984715		Probable monoxygenase
Rv3549c	584.246	1.68022	0.46645	3.60214	0.000315614	0.00984715		Probable short-chain type dehydrogenase/reductase
Rv3379c	393.175	-0.581522	0.162031	-3.58895	0.000332011	0.0102797	dxs2	Probable 1-deoxy-D-xylulose 5-phosphate synthase Dxs2 (1-deoxyxylulose-5-phosphate synthase) (DXP synthase) (DXPS)
Rv1326c	3883.21	-0.556775	0.155285	-3.58552	0.000336412	0.010337	glgB	1,4-alpha-glucan branching enzyme GlgB (glycogen branching enzyme)
Rv1057	1045.66	1.32821	0.370887	3.58117	0.000342065	0.0104317		Conserved hypothetical protein
Rv0633c	2007.65	0.460942	0.129031	3.57235	0.000353797	0.010709		Possible exported protein
Rv1435c	9287.66	0.565131	0.158549	3.56439	0.000364703	0.0109573		Probable conserved proline, glycine, valine-rich secreted protein
Rv3258c	2912.31	0.587774	0.165127	3.55953	0.000371514	0.0110799		Conserved hypothetical protein
Rv0593	364.511	-0.525212	0.147668	-3.5567	0.00037554	0.0111182	lprL	Possible Mce-family lipoprotein LprL (Mce-family lipoprotein Mce2E)
Rv1550	736.937	-0.849242	0.239047	-3.55261	0.000381428	0.0112107	fadD11	Probable fatty-acid-CoA ligase FadD11 (fatty-acid-CoA synthetase) (fatty-acid-CoA synthase)
Rv2223c	2812.77	0.313442	0.0887845	3.53037	0.00041498	0.0121091		Probable exported protease
Rv0259c	97.4586	-0.737493	0.209628	-3.51811	0.000434639	0.0125921		Conserved hypothetical protein
Rv3166c	448.006	-0.478568	0.136329	-3.51039	0.000447458	0.0128716		Conserved hypothetical protein
Rv0905	3799.83	0.39878	0.113834	3.50317	0.000459763	0.0129588	echA6	Possible enoyl-CoA hydratase EchA6 (enoyl hydrase) (unsaturated acyl-CoA hydratase) (crotonase)
Rv2707	2112.05	0.763524	0.217964	3.50298	0.000460076	0.0129588		Probable conserved transmembrane alanine and leucine rich protein
Rv3288c	321.258	1.02165	0.291414	3.50584	0.000455165	0.0129588	usfY	Putative protein UsfY
Rv0166	8056.51	-0.591952	0.169408	-3.49424	0.000475417	0.0132986	fadD5	Probable fatty-acid-CoA ligase FadD5 (fatty-acid-CoA synthetase) (fatty-acid-CoA synthase)
Rv2727c	870.583	0.382055	0.109654	3.4842	0.000493603	0.0137127	miaA	Probable tRNA delta(2)-isopentenylpyrophosphate transferase MiaA (IPP transferase) (isopentenyl-diphosphate:tRNA isopentenyltransferase) (iptase) (IPPT)
Rv0456A	75.631	1.06935	0.307791	3.47428	0.000512232	0.0141334	mazF1	Possible toxin MazF1
Rv2819c	1266.88	-0.688302	0.198569	-3.46631	0.000527658	0.014268		Hypothetical protein
Rv3550	416.364	1.46042	0.42132	3.46631	0.000527663	0.014268	echA20	Probable enoyl-CoA hydratase EchA20 (enoyl hydrase) (unsaturated acyl-CoA hydratase) (crotonase)
Rv3551	562.484	1.48629	0.428564	3.46807	0.000524213	0.014268		Possible CoA-transferase (alpha subunit)
Rv1683	12110.9	-0.320416	0.09268	-3.45723	0.000545763	0.0146597		Possible bifunctional enzyme; long-chain acyl-CoA synthase and lipase.
Rv3377c	2084.34	-0.638831	0.185233	-3.44879	0.0005631	0.0150259		Halimadienyl diphosphate synthase
Rv3164c	841.366	-0.5169	0.150015	-3.44566	0.000569676	0.015102	moxR3	Probable methanol dehydrogenase transcriptional regulatory protein MoxR3
Rv2593c	1517.71	0.862801	0.250604	3.44289	0.000575536	0.0151583	ruvA	Probable holliday junction DNA helicase RuvA
Rv2108	292.839	1.02732	0.298755	3.43869	0.000584546	0.0152045	PPE36	PPE family protein PPE36
Rv2721c	13064.1	0.462457	0.134491	3.43857	0.00058479	0.0152045		Possible conserved transmembrane alanine and glycine rich protein
Rv0594	758.292	-0.412533	0.120279	-3.4298	0.000604037	0.0156015	mce2F	Mce-family protein Mce2F
Rv0658c	1372.84	0.631345	0.184166	3.42813	0.000607752	0.0156015		Probable conserved integral membrane protein
Rv1195	8369.48	-0.84781	0.248262	-3.41498	0.000637858	0.0162714	PE13	PE family protein PE13
Rv3127	2561.41	-1.42113	0.417549	-3.4035	0.000665275	0.0168647		Conserved protein
Rv0546c	1137.71	0.372791	0.109666	3.39933	0.000675521	0.016913		Conserved protein
Rv1352	1620.63	-0.572677	0.168429	-3.40012	0.000673566	0.016913		Conserved protein
Rv3209	3365.1	0.578416	0.171088	3.38081	0.000722723	0.0179838		Conserved hypothetical threonine and proline rich protein
Rv0167	9437.51	-0.799845	0.236723	-3.37883	0.000727961	0.0180037	yrbE1A	Conserved integral membrane protein YrbE1A
Rv1067c	154.35	0.661044	0.195944	3.37364	0.000741805	0.0181251	PE_PGRS19	PE-PGRS family protein PE_PGRS19
Rv3449	232.331	-0.63963	0.189589	-3.37377	0.000741458	0.0181251	mycP4	Probable membrane-anchored mycosin MycP4 (serine protease) (subtilisin-like protease) (subtilase-like) (mycosin-4)
Rv1372	124.423	-0.813941	0.2421	-3.36201	0.000773782	0.0187574		Conserved hypothetical protein
Rv3429	1691.48	-0.868475	0.258407	-3.36088	0.000776934	0.0187574	PPE59	PPE family protein PPE59
Rv1854c	2866.43	0.609866	0.182504	3.34165	0.000832809	0.0199381	ndh	Probable NADH dehydrogenase Ndh
Rv2525c	1232.74	0.67036	0.200664	3.3407	0.000835669	0.0199381		Conserved hypothetical protein. Secreted; predicted to be a substrate of the twin arginine translocation (tat) export system.
Rv1386	2887.62	-0.816239	0.24448	-3.33868	0.000841777	0.0199664	PE15	PE family protein PE15
Rv1928c	299.03	-0.633746	0.190534	-3.32616	0.000880527	0.020644		Probable short-chain type dehydrogenase/reductase
Rv3477	8857.13	-0.783	0.235397	-3.3263	0.000880059	0.020644	PE31	PE family protein PE31
Rv0430	1993.45	0.694645	0.209146	3.32133	0.000895881	0.0208833		Conserved hypothetical protein
Rv0618	403.908	0.574142	0.173338	3.31226	0.000925442	0.0214491	galTa	Probable galactose-1-phosphate uridylyltransferase GalTa [first part]
Rv2254c	363.002	0.691815	0.209735	3.29852	0.000971952	0.022373		Probable integral membrane protein
Rv3810	13925.8	0.638858	0.193754	3.29726	0.000976338	0.022373	pirG	Exported repetitive protein precursor PirG (cell surface protein) (EXP53)
Rv1257c	3769.46	0.462258	0.140814	3.28277	0.00102794	0.02312		Probable oxidoreductase
Rv1625c	3386.92	-0.312198	0.0951219	-3.28208	0.00103043	0.02312	cya	Membrane-anchored adenylyl cyclase Cya (ATP pyrophosphate-lyase) (adenylate cyclase)
Rv2333c	419.928	-0.417158	0.127116	-3.28173	0.00103174	0.02312	stp	Integral membrane drug efflux protein Stp
Rv3557c	403.809	0.948663	0.28878	3.28508	0.00101955	0.02312		Transcriptional regulatory protein (probably TetR-family)
Rv0598c	1644.97	0.479277	0.146418	3.27336	0.00106279	0.023685	vapC27	Possible toxin VapC27. Contains PIN domain.
Rv1800	1027.78	-0.384328	0.117489	-3.27119	0.00107095	0.0237366	PPE28	PPE family protein PPE28
Rv0312	2745.14	0.623333	0.191825	3.24949	0.00115613	0.025485		Conserved hypothetical proline and threonine rich protein
Rv2502c	2367.77	-0.422231	0.130891	-3.22583	0.00125608	0.0275386	accD1	Probable acetyl-/propionyl-CoA carboxylase (beta subunit) AccD1
Rv0169	10429.5	-0.682716	0.211965	-3.22089	0.00127794	0.0278673	mce1A	Mce-family protein Mce1A
Rv2043c	1746.95	-0.365827	0.114022	-3.2084	0.00133477	0.028951	pncA	Pyrazinamidase/nicotinamidase PncA (PZase)
Rv3539	245.891	-0.693935	0.216509	-3.20512	0.00135008	0.0291273	PPE63	PPE family protein PPE63
Rv2153c	7669.96	0.599159	0.187755	3.19118	0.00141695	0.0304081	murG	Probable UPD-N-acetylglucosamine-N-acetylmuramyl-(pentapeptide) pyrophosphoryl-undecaprenol-N-acetylglucosamine transferase MurG
Rv0774c	2725.84	0.348954	0.109578	3.18452	0.00144992	0.030952		Probable conserved exported protein
Rv2450c	1881.17	0.996083	0.313337	3.17895	0.00147807	0.0313878	rpfE	Probable resuscitation-promoting factor RpfE
Rv1270c	1298.83	-0.804455	0.253291	-3.176	0.00149319	0.0315436	lprA	Possible lipoprotein LprA
Rv2856	2669.52	-0.483719	0.152779	-3.16613	0.00154481	0.032465	nicT	Possible nickel-transport integral membrane protein NicT
Rv0168	4468.45	-0.669465	0.211609	-3.16369	0.00155781	0.0325694	yrbE1B	Conserved integral membrane protein YrbE1B
Rv3797	1043.99	-0.57283	0.181271	-3.16008	0.00157725	0.0328067	fadE35	Probable acyl-CoA dehydrogenase FadE35
Rv0846c	1275.82	-0.667222	0.211258	-3.15833	0.00158678	0.0328366		Probable oxidase
Rv3089	1485.72	-0.860285	0.272529	-3.15668	0.00159579	0.0328554	fadD13	Probable chain-fatty-acid-CoA ligase FadD13 (fatty-acyl-CoA synthetase)
Rv1473	5228.24	0.28281	0.0899017	3.14576	0.00165654	0.0339339		Probable macrolide-transport ATP-binding protein ABC transporter
Rv2823c	1255.44	-0.568803	0.180957	-3.14331	0.00167051	0.0340482		Conserved protein
Rv0776c	199.146	0.522615	0.167091	3.12772	0.00176168	0.0355373		Conserved hypothetical protein
Rv1355c	375.798	-0.610203	0.19518	-3.12636	0.00176986	0.0355373	moeY	Possible molybdopterin biosynthesis protein MoeY
Rv2335	3872.05	0.573614	0.183463	3.12659	0.00176847	0.0355373	cysE	Probable serine acetyltransferase CysE (sat)
Rv2434c	1222.98	-0.54426	0.174257	-3.12331	0.00178829	0.0357306		Probable conserved transmembrane protein
Rv0660c	1633.38	0.87713	0.280985	3.12163	0.00179855	0.0357594	mazE2	Possible antitoxin MazE2
Rv0119	805.101	-0.667241	0.214104	-3.11643	0.00183057	0.0360427	fadD7	Probable fatty-acid-CoA ligase FadD7 (fatty-acid-CoA synthetase) (fatty-acid-CoA synthase)
Rv3552	731.08	1.2383	0.397334	3.11652	0.00182996	0.0360427		Possible CoA-transferase (beta subunit)
Rv3698	767.397	-0.607627	0.19524	-3.11221	0.00185692	0.0363848		Conserved protein
Rv3776	967.454	0.575058	0.185562	3.09901	0.00194166	0.0378624		Conserved hypothetical protein
Rv0911	1442.7	-0.297395	0.0962715	-3.08913	0.00200745	0.038958		Conserved protein
Rv2040c	784.07	-0.637638	0.206559	-3.08695	0.00202222	0.0390578		Probable sugar-transport integral membrane protein ABC transporter
Rv1431	1730.22	-0.509772	0.165967	-3.07153	0.00212967	0.0409381		Conserved membrane protein
Rv0972c	954.718	-0.664141	0.216627	-3.06582	0.00217072	0.0415303	fadE12	Acyl-CoA dehydrogenase FadE12
Rv0223c	883.766	-0.361155	0.118188	-3.05576	0.0022449	0.0426378		Probable aldehyde dehydrogenase
Rv1664	1639	-0.76416	0.250238	-3.05373	0.00226012	0.0426378	pks9	Probable polyketide synthase Pks9
Rv3468c	379.032	-0.434969	0.142438	-3.05373	0.00226014	0.0426378		Possible dTDP-glucose 4,6-dehydratase
Rv2448c	6917.36	0.274902	0.0901923	3.04795	0.00230408	0.0432655	valS	Probable valyl-tRNA synthase protein ValS (valyl-tRNA synthetase) (valine--tRNA ligase) (valine translase)
Rv3378c	784.081	-0.779368	0.255951	-3.04499	0.0023269	0.0432931		Diterpene synthase
Rv3484	4508.33	0.644385	0.211595	3.04537	0.00232394	0.0432931	cpsA	Possible conserved protein CpsA
Rv1496	900.249	0.355536	0.117087	3.03652	0.00239329	0.0443251		Possible transport system kinase
Rv1196	11329.4	-0.854346	0.281684	-3.03299	0.0024214	0.0446418	PPE18	PPE family protein PPE18
Rv1221	4170.03	0.815884	0.269458	3.02788	0.00246279	0.0451994	sigE	Alternative RNA polymerase sigma factor SigE
Rv1808	1321.55	-0.822078	0.271689	-3.02581	0.00247968	0.0453044	PPE32	PPE family protein PPE32
Rv2592c	2699.39	0.788293	0.261355	3.01617	0.00255987	0.0465597	ruvB	Probable holliday junction DNA helicase RuvB
Rv0428c	1333.34	0.373724	0.124193	3.00922	0.00261917	0.0472149		GCN5-related N-acetyltransferase
Rv2522c	2123.91	0.495159	0.1645	3.01009	0.00261169	0.0472149		Conserved hypothetical protein
Rv1277	2518.23	0.393286	0.130954	3.00324	0.00267122	0.0479402		Conserved hypothetical protein
Rv0068	188.044	-0.597684	0.199541	-2.99529	0.00274187	0.0489651		Probable oxidoreductase
Rv0585c	785.919	-0.39866	0.133148	-2.99411	0.00275248	0.0489651		Probable conserved integral membrane protein

## Sheet: kdpDE_del_woK
geneID	baseMean	log2FoldChange	lfcSE	stat	pvalue	padj	geneName	geneProduct (AL123456)
Rv2463	5022.82	-7.95275	0.207979	-38.2382	0	0	lipP	Probable esterase/lipase LipP
Rv2769c	1371.35	-4.62265	0.192138	-24.0591	6.70705e-128	1.36019e-124	PE27	PE family protein PE27
Rv2768c	3498.01	-4.72441	0.215506	-21.9224	1.58798e-106	2.14695e-103	PPE43	PPE family protein PPE43
Rv1030	16658.7	-3.7579	0.18741	-20.0518	1.94719e-89	1.97446e-86	kdpB	Probable potassium-transporting P-type ATPase B chain KdpB (potassium-translocating ATPase B chain) (ATP phosphohydrolase [potassium-transporting] B chain) (potassium binding and translocating subunit B)
Rv1031	2199.88	-3.72389	0.19949	-18.667	9.18475e-78	7.45067e-75	kdpC	Probable potassium-transporting ATPase C chain KdpC (potassium-translocating ATPase C chain) (ATP phosphohydrolase [potassium-transporting] C chain) (potassium binding and translocating subunit C)
Rv2767c	831.309	-4.40695	0.286757	-15.3682	2.67387e-53	1.80753e-50		Possible membrane protein
Rv1028A	619.375	-3.17501	0.244463	-12.9877	1.43754e-38	8.32955e-36	kdpF	Probable membrane protein KdpF
Rv1029	16171.4	-3.24255	0.253201	-12.8062	1.51311e-37	7.67146e-35	kdpA	Probable potassium-transporting ATPase a chain KdpA (potassium-translocating ATPase a chain) (ATP phosphohydrolase [potassium-transporting] a chain) (potassium binding and translocating subunit A)
Rv2500c	3517.5	-1.46019	0.118606	-12.3112	7.88272e-35	3.55248e-32	fadE19	Possible acyl-CoA dehydrogenase FadE19 (MMGC)
Rv1040c	154.559	-4.02188	0.358859	-11.2074	3.75075e-29	1.52131e-26	PE8	PE family protein PE8
Rv1039c	300.61	-3.44544	0.32308	-10.6643	1.49449e-26	5.5106e-24	PPE15	PPE family protein PPE15
Rv3175	552.902	-2.19272	0.206832	-10.6015	2.93376e-26	9.91612e-24		Possible amidase (aminohydrolase)
Rv3614c	8077.36	-2.42492	0.232045	-10.4503	1.46131e-25	4.5593e-23	espD	ESX-1 secretion-associated protein EspD
Rv3743c	2388.13	-5.44549	0.537716	-10.1271	4.19054e-24	1.21406e-21	ctpJ	Probable cation transporter P-type ATPase CtpJ
Rv3616c	14068.7	-2.60231	0.263333	-9.88222	4.9719e-23	1.3444e-20	espA	ESX-1 secretion-associated protein A, EspA
Rv3766	1221.03	-1.16166	0.120872	-9.61072	7.20424e-22	1.82627e-19		Hypothetical protein
Rv3612c	1482.73	-2.17735	0.230449	-9.44829	3.44409e-21	8.2172e-19		Conserved hypothetical protein
Rv0369c	212.099	-1.36856	0.149297	-9.16669	4.87757e-20	1.09908e-17		Possible membrane oxidoreductase
proU	109.603	-5.18088	0.585215	-8.85296	8.52296e-19	1.81943e-16
Rv3447c	634.061	-1.69659	0.192476	-8.81457	1.2015e-18	2.43665e-16	eccC4	ESX conserved component EccC4. ESX-4 type VII secretion system protein. Probable membrane protein.
Rv3177	156.567	-2.03334	0.232085	-8.76119	1.93205e-18	3.73161e-16		Possible peroxidase (non-haem peroxidase)
Rv2499c	1885.92	-1.42965	0.164274	-8.70281	3.23766e-18	5.96906e-16		Possible oxidase regulatory-related protein
Rv3478	22729.5	-1.88235	0.220879	-8.52208	1.56716e-17	2.76365e-15	PPE60	PE family protein PPE60
Rv1530	835.553	-1.4258	0.17348	-8.21882	2.05516e-16	3.47322e-14	adh	Probable alcohol dehydrogenase Adh
Rv2497c	5662.86	-0.910187	0.112538	-8.08784	6.07344e-16	9.85355e-14	bkdA	Probable branched-chain keto acid dehydrogenase E1 component, alpha subunit BkdA
Rv2766c	1287.81	-2.04949	0.253753	-8.0767	6.65425e-16	1.03806e-13		Probable short-chain type dehydrogenase/reductase
Rv1373	756.71	-0.989159	0.123222	-8.02746	9.9511e-16	1.49488e-13		Glycolipid sulfotransferase
Rv0120c	6751.64	-1.57909	0.200044	-7.89373	2.93279e-15	4.24836e-13	fusA2	Probable elongation factor G FusA2 (EF-G)
Rv1032c	1000.06	1.45668	0.185411	7.85648	3.9508e-15	5.34148e-13	trcS	Two component sensor histidine kinase TrcS
Rv3615c	3644.86	-2.65741	0.338235	-7.85668	3.94452e-15	5.34148e-13	espC	ESX-1 secretion-associated protein EspC
Rv2485c	1333.56	-2.44511	0.318566	-7.67535	1.64971e-14	2.15846e-12	lipQ	Probable carboxylesterase LipQ
Rv3742c	283.6	-3.03808	0.403238	-7.53422	4.91279e-14	6.22696e-12		Possible oxidoreductase
Rv1394c	1134.87	-1.60246	0.215376	-7.44031	1.00449e-13	1.21947e-11	cyp132	Probable cytochrome P450 132 Cyp132
Rv1531	555.319	-1.1687	0.157207	-7.43417	1.0523e-13	1.21947e-11		Conserved protein
Rv2652c	241.433	-1.55349	0.208877	-7.43736	1.02716e-13	1.21947e-11		Probable PhiRv2 prophage protein
Rv2503c	1105.19	-1.02739	0.13866	-7.40945	1.26824e-13	1.42889e-11	scoB	Probable succinyl-CoA:3-ketoacid-coenzyme A transferase (beta subunit) ScoB (3-oxo-acid:CoA transferase) (OXCT B) (succinyl CoA:3-oxoacid CoA-transferase)
Rv0584	788.791	-0.849735	0.114785	-7.40286	1.33281e-13	1.46105e-11		Possible conserved exported protein
Rv1552	313.238	-2.67077	0.361371	-7.39065	1.46108e-13	1.55951e-11	frdA	Probable fumarate reductase [flavoprotein subunit] FrdA (fumarate dehydrogenase) (fumaric hydrogenase)
Rv1361c	1597	1.81564	0.24847	7.30729	2.72589e-13	2.83492e-11	PPE19	PPE family protein PPE19
Rv1368	4129.96	-1.20915	0.167791	-7.20624	5.75172e-13	5.83225e-11	lprF	Probable conserved lipoprotein LprF
Rv2006	1890.78	-0.788172	0.11114	-7.09168	1.32498e-12	1.31076e-10	otsB1	Probable trehalose-6-phosphate phosphatase OtsB1 (trehalose-phosphatase) (TPP)
Rv2450c	1881.17	2.20695	0.313138	7.04785	1.81702e-12	1.75472e-10	rpfE	Probable resuscitation-promoting factor RpfE
Rv1057	1045.66	2.58815	0.370483	6.98589	2.83053e-12	2.66991e-10		Conserved hypothetical protein
Rv3613c	2863.79	-2.13556	0.306795	-6.96087	3.38179e-12	3.1174e-10		Hypothetical protein
Rv3174	447.753	-2.23144	0.325343	-6.85872	6.94799e-12	6.26245e-10		Probable short-chain dehydrogenase/reductase
Rv0458	3376.79	-1.51844	0.224427	-6.76587	1.32513e-11	1.16842e-09		Probable aldehyde dehydrogenase
Rv1800	1027.78	-0.791432	0.118078	-6.7026	2.0474e-11	1.76686e-09	PPE28	PPE family protein PPE28
Rv2003c	852.869	-1.22404	0.183109	-6.68474	2.3133e-11	1.95474e-09		Conserved hypothetical protein
Rv0885	2551.87	-1.46169	0.218835	-6.67941	2.39903e-11	1.98581e-09		Conserved hypothetical protein
Rv1189	314.192	-0.804949	0.121671	-6.61577	3.69621e-11	2.99837e-09	sigI	Possible alternative RNA polymerase sigma factor SigI
Rv3823c	6283.64	-0.925319	0.140058	-6.60668	3.93029e-11	3.12574e-09	mmpL8	Conserved integral membrane transport protein MmpL8
Rv0233	1460.51	-0.965275	0.148733	-6.48997	8.58562e-11	6.69678e-09	nrdB	Ribonucleoside-diphosphate reductase (beta chain) NrdB (ribonucleotide reductase small chain)
Rv2498c	2401.55	-1.29627	0.2016	-6.4299	1.27688e-10	9.77172e-09	citE	Probable citrate (pro-3S)-lyase (beta subunit) CitE (citrase) (citratase) (citritase) (citridesmolase) (citrase aldolase)
Rv2650c	2278.84	-1.9556	0.304526	-6.42179	1.3468e-10	1.0116e-08		Possible PhiRv2 prophage protein
Rv0886	2198.95	-1.30151	0.203322	-6.40121	1.54147e-10	1.13676e-08	fprB	Probable NADPH:adrenodoxin oxidoreductase FprB (adrenodoxin reductase) (AR) (ferredoxin-NADP(+) reductase)
Rv2484c	7074.3	-0.950303	0.150369	-6.3198	2.61907e-10	1.89696e-08		Possible triacylglycerol synthase (diacylglycerol acyltransferase)
Rv0397A	420.45	-1.42024	0.228234	-6.22274	4.88544e-10	3.47638e-08		Conserved protein
Rv1213	1317.93	-0.798654	0.128439	-6.21816	5.03007e-10	3.51758e-08	glgC	Glucose-1-phosphate adenylyltransferase GlgC (ADP-glucose synthase) (ADP-glucose pyrophosphorylase)
Rv1739c	704.162	-1.01075	0.163124	-6.19617	5.78543e-10	3.97724e-08		Probable sulphate-transport transmembrane protein ABC transporter
Rv2504c	788.411	-1.34307	0.217295	-6.18087	6.37478e-10	4.30935e-08	scoA	Probable succinyl-CoA:3-ketoacid-coenzyme A transferase (alpha subunit) ScoA (3-oxo acid:CoA transferase) (OXCT A) (succinyl-CoA:3-oxoacid-coenzyme A transferase)
Rv1551	547.484	-1.3588	0.221868	-6.12434	9.10587e-10	6.05466e-08	plsB1	Possible acyltransferase PlsB1
Rv1217c	2454.33	-0.802959	0.131361	-6.11262	9.80083e-10	6.41164e-08		Probable tetronasin-transport integral membrane protein ABC transporter
Rv3479	8363.71	-0.871807	0.143951	-6.05628	1.39308e-09	8.96879e-08		Possible transmembrane protein
Rv0622	311.09	-1.37267	0.227548	-6.03243	1.61514e-09	1.0236e-07		Possible membrane protein
Rv1182	651.578	-1.26964	0.212384	-5.97803	2.25854e-09	1.34715e-07	papA3	Probable conserved polyketide synthase associated protein PapA3
Rv1550	736.937	-1.43546	0.240071	-5.97931	2.24089e-09	1.34715e-07	fadD11	Probable fatty-acid-CoA ligase FadD11 (fatty-acid-CoA synthetase) (fatty-acid-CoA synthase)
Rv2266	630.435	-0.984527	0.164671	-5.97873	2.2488e-09	1.34715e-07	cyp124	Probable cytochrome P450 124 Cyp124
Rv2501c	2900.67	-1.12983	0.188778	-5.98497	2.16424e-09	1.34715e-07	accA1	Probable acetyl-/propionyl-coenzyme A carboxylase alpha chain (alpha subunit) AccA1: biotin carboxylase + biotin carboxyl carrier protein (BCCP)
Rv3529c	374.154	-0.944189	0.158544	-5.95539	2.59456e-09	1.52515e-07		Conserved hypothetical protein
Rv1095	29305.2	0.893763	0.151888	5.88434	3.99636e-09	2.3156e-07	phoH2	Probable PHOH-like protein PhoH2 (phosphate starvation-inducible protein PSIH)
Rv1477	10233.2	0.772135	0.131469	5.87312	4.27662e-09	2.4431e-07	ripA	Peptidoglycan hydrolase
Rv3268	5633.33	0.966922	0.165226	5.85213	4.85304e-09	2.73388e-07		Conserved hypothetical protein
Rv0174	22521.3	-0.766087	0.131565	-5.82286	5.78493e-09	3.2142e-07	mce1F	Mce-family protein Mce1F
Rv2164c	4518.59	0.760938	0.130975	5.80979	6.255e-09	3.42842e-07		Probable conserved proline rich membrane protein
Rv2502c	2367.77	-0.760975	0.131053	-5.80663	6.37429e-09	3.44722e-07	accD1	Probable acetyl-/propionyl-CoA carboxylase (beta subunit) AccD1
Rv2004c	3852.29	-1.35689	0.235052	-5.77272	7.80002e-09	4.16275e-07		Conserved protein
Rv0519c	1254.17	0.988471	0.172094	5.74378	9.25852e-09	4.87695e-07		Possible conserved membrane protein
Rv2223c	2812.77	0.507517	0.0885841	5.72921	1.009e-08	5.24682e-07		Probable exported protease
Rv2833c	681.939	-0.98235	0.171845	-5.71648	1.08753e-08	5.58357e-07	ugpB	Probable Sn-glycerol-3-phosphate-binding lipoprotein UgpB
Rv1468c	1679.37	-0.710941	0.124809	-5.69621	1.22497e-08	6.21059e-07	PE_PGRS29	PE-PGRS family protein PE_PGRS29
Rv0179c	3191.34	0.947659	0.166761	5.68275	1.32549e-08	6.63725e-07	lprO	Possible lipoprotein LprO
Rv0166	8056.51	-0.961215	0.169481	-5.67153	1.41524e-08	7.00027e-07	fadD5	Probable fatty-acid-CoA ligase FadD5 (fatty-acid-CoA synthetase) (fatty-acid-CoA synthase)
Rv0155	2737.12	0.65421	0.115721	5.65335	1.57354e-08	7.59796e-07	pntAa	Probable NAD(P) transhydrogenase (subunit alpha) PntAa [first part; catalytic part] (pyridine nucleotide transhydrogenase subunit alpha) (nicotinamide nucleotide transhydrogenase subunit alpha)
Rv1065	1134.98	-0.710449	0.125659	-5.65381	1.56934e-08	7.59796e-07		Conserved hypothetical protein
Rv0171	12653.9	-0.918298	0.162541	-5.64964	1.60781e-08	7.61271e-07	mce1C	Mce-family protein Mce1C
Rv3089	1485.72	-1.54138	0.27286	-5.64897	1.61413e-08	7.61271e-07	fadD13	Probable chain-fatty-acid-CoA ligase FadD13 (fatty-acyl-CoA synthetase)
Rv1731	3809.01	-0.749204	0.132753	-5.6436	1.66536e-08	7.764e-07	gabD2	Possible succinate-semialdehyde dehydrogenase [NADP+] dependent (SSDH) GabD2
Rv1028c	1206.86	-1.06339	0.188581	-5.63892	1.71123e-08	7.88724e-07	kdpD	Probable sensor protein KdpD
Rv0368c	304.25	-1.33982	0.240167	-5.57872	2.42293e-08	1.1042e-06		Conserved hypothetical protein
Rv1639c	12344.2	-1.21388	0.218225	-5.5625	2.65933e-08	1.19847e-06		Conserved hypothetical membrane protein
Rv0184	4530.48	0.566517	0.102316	5.53695	3.07782e-08	1.37183e-06		Conserved hypothetical protein
Rv3088	1182.86	-1.64485	0.299206	-5.49737	3.85498e-08	1.69954e-06	tgs4	Putative triacylglycerol synthase (diacylglycerol acyltransferase) Tgs4
Rv1638A	1816.9	-1.27191	0.231849	-5.48595	4.1125e-08	1.79358e-06		Conserved hypothetical protein
Rv0301	3056.29	0.728144	0.132844	5.4812	4.22447e-08	1.82281e-06	vapC2	Possible toxin VapC2
Rv2483c	5588.62	-1.00507	0.184371	-5.45133	4.99933e-08	2.13445e-06	plsC	Possible transmembrane phospholipid biosynthesis bifunctional enzyme PlsC: putative L-3-phosphoserine phosphatase (O-phosphoserine phosphohydrolase) (PSP) (pspase) + 1-acyl-SN-glycerol-3-phosphate acyltransferase (1-AGP acyltransferase) (1-AGPAT) (lysophosphatidic acid acyltransferase) (LPAAT)
Rv2255c	810.089	0.908051	0.166869	5.44171	5.27725e-08	2.22964e-06		Hypothetical protein
Rv0887c	202.218	-1.43077	0.266079	-5.37724	7.56372e-08	3.16273e-06		Conserved hypothetical protein
Rv0232	925.437	-0.891436	0.165971	-5.37103	7.82895e-08	3.24023e-06		Probable transcriptional regulatory protein (probably TetR/AcrR-family)
Rv3166c	448.006	-0.729362	0.137033	-5.32254	1.02328e-07	4.15041e-06		Conserved hypothetical protein
Rv3824c	3022.61	-1.13152	0.212524	-5.32422	1.01387e-07	4.15041e-06	papA1	Conserved polyketide synthase associated protein PapA1
Rv3087	1353.05	-1.5714	0.295618	-5.31563	1.06287e-07	4.26831e-06		Possible triacylglycerol synthase (diacylglycerol acyltransferase)
Rv1240	5462.14	0.638636	0.121854	5.24099	1.59715e-07	6.35104e-06	mdh	Probable malate dehydrogenase Mdh
Rv1553	88.2498	-1.95293	0.375947	-5.19471	2.05042e-07	8.07429e-06	frdB	Probable fumarate reductase [iron-sulfur subunit] FrdB (fumarate dehydrogenase) (fumaric hydrogenase)
Rv1893	904.26	-1.08762	0.209627	-5.18836	2.12156e-07	8.2741e-06		Conserved hypothetical protein
Rv1854c	2866.43	0.945314	0.182398	5.18269	2.18713e-07	8.44856e-06	ndh	Probable NADH dehydrogenase Ndh
Rv1188	509.62	-1.17193	0.227022	-5.16221	2.44047e-07	9.33824e-06		Probable proline dehydrogenase
Rv1625c	3386.92	-0.489471	0.0952342	-5.13966	2.75236e-07	1.04024e-05	cya	Membrane-anchored adenylyl cyclase Cya (ATP pyrophosphate-lyase) (adenylate cyclase)
Rv1945	140.874	-1.07178	0.208579	-5.13847	2.76987e-07	1.04024e-05		Conserved hypothetical protein
Rv2005c	2451.06	-1.43637	0.279924	-5.13128	2.87776e-07	1.07084e-05		Universal stress protein family protein
Rv1425	2422.27	-0.702728	0.137271	-5.11928	3.06697e-07	1.13088e-05		Possible triacylglycerol synthase (diacylglycerol acyltransferase)
Rv2254c	363.002	1.06038	0.207347	5.11403	3.15358e-07	1.15233e-05		Probable integral membrane protein
Rv0237	4278.71	0.577816	0.113101	5.10885	3.24128e-07	1.17381e-05	lpqI	Probable conserved lipoprotein LpqI
Rv2651c	686.178	-1.62822	0.319918	-5.08949	3.59028e-07	1.28869e-05		Possible PhiRv2 prophage protease
Rv3477	8857.13	-1.1969	0.235443	-5.08359	3.70368e-07	1.31773e-05	PE31	PE family protein PE31
Rv1033c	461.928	1.21892	0.240398	5.07044	3.96905e-07	1.39987e-05	trcR	Two component transcriptional regulator TrcR
Rv3468c	379.032	-0.725745	0.143259	-5.06596	4.06348e-07	1.42082e-05		Possible dTDP-glucose 4,6-dehydratase
Rv1372	124.423	-1.23725	0.244343	-5.06359	4.11428e-07	1.42628e-05		Conserved hypothetical protein
Rv2406c	985.939	-1.30233	0.258195	-5.04398	4.55955e-07	1.56725e-05		Conserved protein
Rv3539	245.891	-1.09305	0.217719	-5.02047	5.15454e-07	1.75688e-05	PPE63	PPE family protein PPE63
Rv3247c	1217.64	0.802262	0.159852	5.01879	5.19967e-07	1.75749e-05	tmk	Thymidylate kinase Tmk (dTMP kinase) (thymidylic acid kinase) (TMPK)
Rv2629	3078.8	-1.3181	0.263562	-5.00109	5.70071e-07	1.91092e-05		Conserved protein
Rv1891	1873.99	-0.985257	0.197196	-4.99633	5.84301e-07	1.94256e-05		Conserved protein
Rv1393c	1670.16	-1.25263	0.251164	-4.9873	6.12296e-07	2.01908e-05		Probable monoxygenase
Rv0064A	499.149	-1.31904	0.264733	-4.98251	6.2766e-07	2.05306e-05	vapB1	Possible antitoxin VapB1
Rv1888c	1035.34	-0.988412	0.198695	-4.97451	6.54125e-07	2.11008e-05		Possible transmembrane protein
Rv2089c	399.01	-0.903242	0.181589	-4.97411	6.55497e-07	2.11008e-05	pepE	Dipeptidase PepE
Rv2482c	5293.81	-0.779827	0.157352	-4.95595	7.19763e-07	2.29871e-05	plsB2	Probable glycerol-3-phosphate acyltransferase PlsB2 (GPAT)
Rv1488	7248.67	-0.837249	0.169033	-4.95318	7.30094e-07	2.30189e-05		Possible exported conserved protein
Rv3763	8996.23	-1.35367	0.273323	-4.95265	7.3211e-07	2.30189e-05	lpqH	19 kDa lipoprotein antigen precursor LpqH
Rv0258c	394.596	-0.841572	0.170725	-4.92939	8.24861e-07	2.57357e-05		Conserved hypothetical protein
Rv0064	8361.32	-0.768584	0.156572	-4.90881	9.16326e-07	2.81562e-05		Probable conserved transmembrane protein
Rv0905	3799.83	0.558461	0.113763	4.90898	9.1549e-07	2.81562e-05	echA6	Possible enoyl-CoA hydratase EchA6 (enoyl hydrase) (unsaturated acyl-CoA hydratase) (crotonase)
Rv2640c	354.072	1.12917	0.230235	4.90441	9.37097e-07	2.83647e-05		Possible transcriptional regulatory protein (probably ArsR-family)
Rv3557c	403.809	1.41243	0.28791	4.90581	9.30429e-07	2.83647e-05		Transcriptional regulatory protein (probably TetR-family)
Rv3295	9276.55	-0.873739	0.178255	-4.90163	9.50469e-07	2.85563e-05		Probable transcriptional regulatory protein (probably TetR-family)
Rv1043c	2127.4	1.1216	0.229458	4.88806	1.01834e-06	3.03706e-05		Conserved hypothetical protein
Rv1683	12110.9	-0.452918	0.092693	-4.88621	1.02793e-06	3.04329e-05		Possible bifunctional enzyme; long-chain acyl-CoA synthase and lipase.
Rv2630	654.441	-1.28323	0.263626	-4.86763	1.12945e-06	3.31962e-05		Hypothetical protein
Rv0852	380.775	-0.902028	0.185399	-4.86535	1.14256e-06	3.33397e-05	fadD16	Possible fatty-acid-CoA ligase FadD16 (fatty-acid-CoA synthetase) (fatty-acid-CoA synthase)
Rv1790	162.314	-1.09121	0.224889	-4.85222	1.22087e-06	3.53704e-05	PPE27	PPE family protein PPE27
Rv1351	320.362	-0.852774	0.177281	-4.81029	1.50712e-06	4.33537e-05		Hypothetical protein
Rv0169	10429.5	-1.01897	0.212	-4.80646	1.53629e-06	4.38816e-05	mce1A	Mce-family protein Mce1A
Rv1478	4473.07	0.73404	0.153015	4.79718	1.60912e-06	4.56384e-05		Possible invasion protein
Rv1779c	4075.39	1.05703	0.220407	4.7958	1.6203e-06	4.56384e-05		Possible integral membrane protein
Rv2165c	2425.93	0.871777	0.18212	4.78683	1.69438e-06	4.7396e-05		Conserved protein
Rv2748c	19334.4	0.653667	0.136799	4.77829	1.76789e-06	4.91135e-05	ftsK	Possible cell division transmembrane protein FtsK
Rv3176c	406.292	-1.34382	0.281545	-4.77301	1.81497e-06	5.00783e-05	mesT	Probable epoxide hydrolase MesT (epoxide hydratase) (arene-oxide hydratase)
Rv0647c	4957.95	0.870852	0.182532	4.77096	1.83354e-06	5.02488e-05		Conserved protein
Rv1244	2042.08	0.587875	0.123486	4.76065	1.92973e-06	5.253e-05	lpqZ	Probable lipoprotein LpqZ
Rv2495c	8740.79	-0.835551	0.176027	-4.74673	2.06728e-06	5.58993e-05	bkdC	Probable branched-chain keto acid dehydrogenase E2 component BkdC
Rv0655	24241.9	-1.08224	0.228195	-4.74262	2.1097e-06	5.66686e-05	mkl	Possible ribonucleotide-transport ATP-binding protein ABC transporter Mkl
Rv1910c	1352.68	-0.698084	0.147564	-4.73072	2.2373e-06	5.96248e-05		Probable exported protein
Rv3561	558.359	2.11506	0.447193	4.72964	2.24916e-06	5.96248e-05	fadD3	Probable fatty-acid-CoA ligase FadD3 (fatty-acid-CoA synthetase) (fatty-acid-CoA synthase)
Rv2307B	155.215	-0.948105	0.200898	-4.71933	2.36623e-06	6.2321e-05		Hypothetical glycine rich protein
Rv1576c	2260.49	-1.20738	0.256642	-4.70452	2.5446e-06	6.57383e-05		Probable PhiRv1 phage protein
Rv1672c	1690.24	-0.859602	0.182636	-4.70665	2.51819e-06	6.57383e-05		Probable conserved integral membrane transport protein
Rv1922	1012.69	-0.63796	0.135583	-4.70529	2.53501e-06	6.57383e-05		Probable conserved lipoprotein
Rv1216c	930.313	-0.973461	0.207033	-4.70195	2.57688e-06	6.61508e-05		Probable conserved integral membrane protein
Rv3762c	4516.37	-1.06985	0.227723	-4.69802	2.62701e-06	6.70135e-05		Possible hydrolase
Rv3127	2561.41	-1.96116	0.417843	-4.69354	2.68513e-06	6.80681e-05		Conserved protein
Rv0173	10332.5	-0.906551	0.193312	-4.68958	2.73763e-06	6.8968e-05	lprK	Possible Mce-family lipoprotein LprK (Mce-family lipoprotein Mce1E)
Rv3397c	777.733	-0.960097	0.204825	-4.68741	2.76682e-06	6.92729e-05	phyA	Probable phytoene synthase PhyA
Rv0299	3891	0.57482	0.12289	4.6775	2.90397e-06	7.22607e-05		Hypothetical protein
Rv0428c	1333.34	0.579245	0.123884	4.6757	2.92957e-06	7.24532e-05		GCN5-related N-acetyltransferase
Rv2884	1223.18	-1.08191	0.231599	-4.67149	2.99029e-06	7.35067e-05		Probable transcriptional regulatory protein
Rv2025c	781.212	-1.4161	0.303223	-4.67015	3.00982e-06	7.35412e-05		Conserved membrane protein
Rv3267	14896.8	0.567549	0.121749	4.66162	3.13737e-06	7.61986e-05		Conserved protein (CPSA-related protein)
Rv0972c	954.718	-1.01119	0.216997	-4.65993	3.16313e-06	7.63671e-05	fadE12	Acyl-CoA dehydrogenase FadE12
Rv1187	683.313	-1.07128	0.230216	-4.65339	3.26523e-06	7.79045e-05	rocA	Probable pyrroline-5-carboxylate dehydrogenase RocA
Rv1221	4170.03	1.25375	0.269394	4.65397	3.25611e-06	7.79045e-05	sigE	Alternative RNA polymerase sigma factor SigE
Rv1729c	915.297	-0.764516	0.164519	-4.64697	3.36838e-06	7.98957e-05		Possible S-adenosylmethionine-dependent methyltransferase
Rv3414c	2315.88	0.810885	0.174646	4.64302	3.43348e-06	8.09662e-05	sigD	Probable alternative RNA polymerase sigma-D factor SigD
Rv3717	2468.88	0.632271	0.13622	4.64156	3.45797e-06	8.10723e-05		Conserved hypothetical protein
Rv2496c	6723.53	-0.96127	0.207359	-4.63578	3.55591e-06	8.28895e-05	bkdB	Probable branched-chain keto acid dehydrogenase E1 component, beta subunit BkdB
Rv2631	802.467	-1.16518	0.251776	-4.62784	3.69496e-06	8.56385e-05		Conserved hypothetical protein
Rv1067c	154.35	0.896122	0.194157	4.61545	3.92242e-06	9.03939e-05	PE_PGRS19	PE-PGRS family protein PE_PGRS19
Rv2864c	3860.05	0.792685	0.17228	4.60115	4.20164e-06	9.62817e-05		Possible penicillin-binding lipoprotein
Rv1365c	277.548	-0.897929	0.196137	-4.57806	4.6931e-06	0.000106342	rsfA	Anti-anti-sigma factor RsfA (anti-sigma factor antagonist) (regulator of sigma F A)
Rv3741c	194.082	-2.11391	0.461691	-4.57861	4.6807e-06	0.000106342		Possible oxidoreductase
Rv0867c	6345.06	1.42522	0.312252	4.56432	5.0111e-06	0.000112917	rpfA	Possible resuscitation-promoting factor RpfA
Rv2079	1781.79	-0.724343	0.158787	-4.56173	5.0733e-06	0.000113687		Conserved hypothetical protein
Rv3178	25.741	-2.62886	0.576969	-4.55633	5.20561e-06	0.000115377		Conserved hypothetical protein
Rv3446c	210.496	-1.1814	0.259234	-4.55727	5.18223e-06	0.000115377		Hypothetical alanine and valine rich protein
Rv3086	1473.99	-1.11434	0.24503	-4.54776	5.42192e-06	0.000119518	adhD	Probable zinc-type alcohol dehydrogenase AdhD (aldehyde reductase)
Rv3379c	393.175	-0.738136	0.162362	-4.54624	5.46133e-06	0.000119736	dxs2	Probable 1-deoxy-D-xylulose 5-phosphate synthase Dxs2 (1-deoxyxylulose-5-phosphate synthase) (DXP synthase) (DXPS)
Rv0165c	1106.84	-1.68467	0.372655	-4.52072	6.16299e-06	0.000134393	mce1R	Probable transcriptional regulatory protein Mce1R (probably GntR-family)
Rv2707	2112.05	0.982314	0.217879	4.50852	6.52807e-06	0.000141593		Probable conserved transmembrane alanine and leucine rich protein
Rv2633c	803.685	-1.15678	0.256826	-4.50416	6.66368e-06	0.000143765		Hypothetical protein
Rv1352	1620.63	-0.75809	0.168533	-4.49816	6.85438e-06	0.000147097		Conserved protein
Rv2992c	4681.5	0.404079	0.0901874	4.48044	7.44906e-06	0.000159018	gltS	Glutamyl-tRNA synthetase GltS (glutamate--tRNA ligase) (glutamyl-tRNA synthase) (GLURS)
Rv1565c	6613.11	0.595849	0.133309	4.46968	7.83363e-06	0.000166352		Conserved hypothetical membrane protein
Rv2780	9590.33	-1.57797	0.354197	-4.45507	8.38651e-06	0.000177165	ald	Secreted L-alanine dehydrogenase Ald (40 kDa antigen) (TB43)
Rv0157	8088.79	0.746288	0.168311	4.43399	9.25029e-06	0.000193398	pntB	Probable NAD(P) transhydrogenase (subunit beta) PntB [integral membrane protein] (pyridine nucleotide transhydrogenase subunit beta) (nicotinamide nucleotide transhydrogenase subunit beta)
Rv3449	232.331	-0.843447	0.190208	-4.43434	9.23561e-06	0.000193398	mycP4	Probable membrane-anchored mycosin MycP4 (serine protease) (subtilisin-like protease) (subtilase-like) (mycosin-4)
Rv0593	364.511	-0.653811	0.147946	-4.41924	9.90465e-06	0.000204966	lprL	Possible Mce-family lipoprotein LprL (Mce-family lipoprotein Mce2E)
Rv3550	416.364	1.85975	0.420745	4.42014	9.86379e-06	0.000204966	echA20	Probable enoyl-CoA hydratase EchA20 (enoyl hydrase) (unsaturated acyl-CoA hydratase) (crotonase)
Rv0827c	489.527	-1.92515	0.436731	-4.40809	1.04287e-05	0.000214715	kmtR	Metal sensor transcriptional regulator KmtR (ArsR-SmtB family)
Rv1190	200.462	-0.880835	0.200134	-4.40124	1.07636e-05	0.000220491		Conserved hypothetical protein
Rv1183	1195.92	-1.14363	0.260362	-4.39247	1.12072e-05	0.000228424	mmpL10	Probable conserved transmembrane transport protein MmpL10
Rv1270c	1298.83	-1.11276	0.253465	-4.39021	1.13243e-05	0.000229657	lprA	Possible lipoprotein LprA
Rv2624c	117.601	-1.42554	0.324863	-4.38812	1.14336e-05	0.000230721		Universal stress protein family protein
Rv0170	6467.8	-1.04618	0.238644	-4.38383	1.16609e-05	0.00023368	mce1B	Mce-family protein Mce1B
Rv1285	452.481	-1.00958	0.230329	-4.38319	1.16955e-05	0.00023368	cysD	Probable sulfate adenylyltransferase subunit 2 CysD
Rv3330	3625.49	0.734307	0.167709	4.37845	1.19528e-05	0.00023765	dacB1	Probable penicillin-binding protein DacB1 (D-alanyl-D-alanine carboxypeptidase) (DD-peptidase) (DD-carboxypeptidase) (PBP) (DD-transpeptidase) (serine-type D-ala-D-ala carboxypeptidase) (D-amino acid hydrolase)
Rv0168	4468.45	-0.926417	0.211675	-4.3766	1.20545e-05	0.000238502	yrbE1B	Conserved integral membrane protein YrbE1B
Rv0658c	1372.84	0.804344	0.18388	4.3743	1.21824e-05	0.000239863		Probable conserved integral membrane protein
Rv1431	1730.22	-0.723854	0.166073	-4.35865	1.30869e-05	0.000256427		Conserved membrane protein
Rv1302	4394.04	-0.4856	0.111734	-4.34604	1.38617e-05	0.000270304	rfe	Probable undecapaprenyl-phosphate alpha-N-acetylglucosaminyltransferase Rfe (UDP-GlcNAc transferase)
Rv3530c	216.79	-0.802035	0.184675	-4.34296	1.40573e-05	0.000272806		Possible oxidoreductase
Rv1577c	1382.29	-1.15817	0.267297	-4.33289	1.47166e-05	0.00028424		Probable PhiRv1 phage protein
Rv0118c	2690.65	-1.147	0.265018	-4.328	1.50467e-05	0.000289239	oxcA	Probable oxalyl-CoA decarboxylase OxcA
Rv0188	4401.69	-1.10052	0.254535	-4.32365	1.53466e-05	0.000290869		Probable conserved transmembrane protein
Rv1027c	1198.09	1.41658	0.32756	4.32465	1.52776e-05	0.000290869	kdpE	Probable transcriptional regulatory protein KdpE
Rv1997	376.492	-1.24904	0.288847	-4.32422	1.53071e-05	0.000290869	ctpF	Probable metal cation transporter P-type ATPase A CtpF
Rv0156	1298.84	0.639732	0.148118	4.31906	1.56695e-05	0.000295607	pntAb	Probable NAD(P) transhydrogenase (subunit alpha) PntAb [second part; integral membrane protein] (pyridine nucleotide transhydrogenase subunit alpha) (nicotinamide nucleotide transhydrogenase subunit alpha)
Rv1138c	750.45	-0.481488	0.11168	-4.31132	1.62279e-05	0.000304725		Possible oxidoreductase
Rv1635c	2229.19	0.643445	0.149331	4.30887	1.64093e-05	0.000306711		Probable mannosyltransferase. Probable conserved transmembrane protein.
Rv0774c	2725.84	0.471249	0.109449	4.30563	1.66509e-05	0.000308384		Probable conserved exported protein
Rv3825c	22035.6	-0.941485	0.218645	-4.30599	1.66241e-05	0.000308384	pks2	Polyketide synthase Pks2
Rv3164c	841.366	-0.644919	0.150133	-4.29564	1.74193e-05	0.000321149	moxR3	Probable methanol dehydrogenase transcriptional regulatory protein MoxR3
Rv1664	1639	-1.07263	0.25039	-4.28383	1.837e-05	0.000337143	pks9	Probable polyketide synthase Pks9
Rv0167	9437.51	-1.00394	0.236746	-4.24057	2.22957e-05	0.000407349	yrbE1A	Conserved integral membrane protein YrbE1A
Rv0459	1215.15	-1.38289	0.327489	-4.22271	2.41381e-05	0.000439032		Conserved hypothetical protein
Rv0172	13463.1	-0.807537	0.191548	-4.21584	2.48855e-05	0.000450605	mce1D	Mce-family protein Mce1D
Rv0964c	393.555	0.608688	0.144533	4.21142	2.53767e-05	0.000457458		Hypothetical protein
Rv1892	1483.99	-0.943264	0.225104	-4.19035	2.78524e-05	0.000497662		Probable membrane protein
Rv2817c	490.834	-0.571339	0.136335	-4.1907	2.7809e-05	0.000497662		Conserved hypothetical protein
Rv3909	5785.12	0.509547	0.122158	4.17121	3.0298e-05	0.000538986		Conserved protein
Rv0300	2712.6	0.600032	0.144492	4.1527	3.28571e-05	0.000581959	vapB2	Possible antitoxin VapB2
Rv3551	562.484	1.77611	0.428262	4.14724	3.365e-05	0.000593411		Possible CoA-transferase (alpha subunit)
Rv0806c	660.985	-1.16181	0.28078	-4.13781	3.5064e-05	0.00061567	cpsY	Possible UDP-glucose-4-epimerase CpsY (galactowaldenase) (UDP-galactose-4-epimerase) (uridine diphosphate galactose-4-epimerase) (uridine diphospho-galactose-4-epimerase)
Rv0185	2860.46	0.484915	0.117976	4.11027	3.95193e-05	0.000690907		Conserved hypothetical protein
Rv2169c	1622.79	-0.822482	0.200287	-4.10651	4.01677e-05	0.000699227		Probable conserved transmembrane protein
Rv1184c	4939.17	-0.711519	0.173664	-4.0971	4.1835e-05	0.000722055		Possible exported protein
Rv1773c	251.596	-0.974451	0.237814	-4.09754	4.17559e-05	0.000722055		Probable transcriptional regulatory protein
Rv2041c	1139.25	-0.517037	0.126298	-4.0938	4.24365e-05	0.000729332		Probable sugar-binding lipoprotein
Rv0551c	925.131	0.740936	0.181186	4.08937	4.32544e-05	0.000740252	fadD8	Probable fatty-acid-CoA ligase FadD8 (fatty-acid-CoA synthetase) (fatty-acid-CoA synthase)
Rv1829	3501.71	-0.513562	0.125687	-4.08603	4.38822e-05	0.000747842		Conserved protein
Rv1269c	851.402	-1.15697	0.283227	-4.08496	4.40846e-05	0.000748147		Conserved probable secreted protein
Rv0633c	2007.65	0.526337	0.128927	4.08243	4.4567e-05	0.000753183		Possible exported protein
Rv3510c	930.349	0.570083	0.139685	4.08119	4.48061e-05	0.000754081		Conserved protein
Rv3059	1657.96	-0.655702	0.160972	-4.07339	4.63332e-05	0.000776559	cyp136	Probable cytochrome P450 136 Cyp136
Rv2590	21149.6	-1.00234	0.246597	-4.0647	4.80944e-05	0.000802762	fadD9	Probable fatty-acid-CoA ligase FadD9 (fatty-acid-CoA synthetase) (fatty-acid-CoA synthase)
Rv2832c	686.381	-1.06923	0.264701	-4.03939	5.359e-05	0.000890824	ugpC	Probable Sn-glycerol-3-phosphate transport ATP-binding protein ABC transporter UgpC
Rv0116c	2000.5	-0.994318	0.246353	-4.03616	5.43335e-05	0.000899497	ldtA	Probable L,D-transpeptidase LdtA
Rv3258c	2912.31	0.665591	0.165048	4.03272	5.51346e-05	0.000909048		Conserved hypothetical protein
Rv3254	1909.57	-0.569596	0.141285	-4.03154	5.54134e-05	0.000909946		Conserved hypothetical protein
Rv3552	731.08	1.59619	0.397033	4.02031	5.81213e-05	0.000950565		Possible CoA-transferase (beta subunit)
Rv0762c	303.103	-0.458377	0.114879	-3.99007	6.60532e-05	0.00107595		Conserved hypothetical protein
Rv0997	2725.88	0.451699	0.113236	3.98899	6.63551e-05	0.00107654		Hypothetical protein
Rv2144c	1926.53	0.668759	0.167829	3.98477	6.75466e-05	0.00109151		Probable transmembrane protein
Rv1938	323.04	-0.811563	0.20377	-3.98275	6.81229e-05	0.00109212	ephB	Probable epoxide hydrolase EphB (epoxide hydratase)
Rv2435c	1279.1	-0.593438	0.148971	-3.98359	6.78822e-05	0.00109212		Probable cyclase (adenylyl-or guanylyl-)(adenylate-or guanylate-)
Rv0738	1269.5	-0.862425	0.216801	-3.97796	6.95093e-05	0.00110575		Conserved protein
Rv1132	3040.69	-0.656883	0.165132	-3.97793	6.95183e-05	0.00110575		Conserved membrane protein
Rv0312	2745.14	0.761282	0.191755	3.97007	7.18503e-05	0.00113838		Conserved hypothetical proline and threonine rich protein
Rv3775	3030.78	0.51707	0.130287	3.9687	7.22653e-05	0.0011405	lipE	Probable lipase LipE
Rv0546c	1137.71	0.433551	0.109464	3.96066	7.47426e-05	0.00117502		Conserved protein
Rv3698	767.397	-0.769803	0.195388	-3.93986	8.15279e-05	0.00127675		Conserved protein
Rv3549c	584.246	1.8338	0.466307	3.93259	8.40351e-05	0.00131095		Probable short-chain type dehydrogenase/reductase
Rv1636	534.853	0.760447	0.193448	3.93102	8.45873e-05	0.00131322	TB15.3	Iron-regulated universal stress protein family protein TB15.3
Rv2593c	1517.71	0.984137	0.250395	3.93033	8.4828e-05	0.00131322	ruvA	Probable holliday junction DNA helicase RuvA
Rv1354c	354.911	-0.742658	0.189422	-3.92065	8.83095e-05	0.00136191		Conserved hypothetical protein
Rv0228	1543.63	0.462874	0.118131	3.91831	8.91715e-05	0.00137		Probable integral membrane acyltransferase
Rv0496	1888.22	0.456194	0.116515	3.91534	9.02787e-05	0.00138177		Conserved hypothetical protein
Rv1670	294.964	-0.980109	0.250388	-3.91437	9.0642e-05	0.00138212		Conserved hypothetical protein
Rv2494	781.263	0.781162	0.199843	3.90888	9.27247e-05	0.00140858	vapC38	Possible toxin VapC38. Contains PIN domain.
Rv0250c	3258.06	-1.01321	0.259561	-3.90354	9.4797e-05	0.00143419		Conserved protein
Rv2163c	6100.69	0.646091	0.165587	3.90182	9.54714e-05	0.00143419	pbpB	Probable penicillin-binding membrane protein PbpB
Rv2727c	870.583	0.427057	0.109436	3.90236	9.52574e-05	0.00143419	miaA	Probable tRNA delta(2)-isopentenylpyrophosphate transferase MiaA (IPP transferase) (isopentenyl-diphosphate:tRNA isopentenyltransferase) (iptase) (IPPT)
Rv1326c	3883.21	-0.605327	0.155274	-3.89845	9.681e-05	0.00144869	glgB	1,4-alpha-glucan branching enzyme GlgB (glycogen branching enzyme)
Rv2632c	391.679	-1.00441	0.2577	-3.8976	9.71511e-05	0.00144869		Conserved protein
Rv0063	2827.32	0.687837	0.176568	3.8956	9.79576e-05	0.00145537		Possible oxidoreductase
Rv0621	649.578	-0.971628	0.249519	-3.89401	9.85997e-05	0.00145956		Possible membrane protein
Rv2010	2482.74	1.07766	0.276811	3.8931	9.89702e-05	0.00145972	vapC15	Toxin VapC15
Rv3714c	1317.2	0.666722	0.171456	3.88858	0.000100831	0.00148177		Conserved hypothetical protein
Rv1180	5649.45	-0.969071	0.249331	-3.88668	0.000101624	0.00148804	pks3	Probable polyketide beta-ketoacyl synthase Pks3
Rv2799	2224.08	-0.625646	0.161058	-3.88461	0.000102496	0.0014954		Probable membrane protein
Rv2505c	487.341	-0.785146	0.202666	-3.87409	0.000107022	0.00155585	fadD35	Probable fatty-acid-CoA ligase FadD35 (fatty-acid-CoA synthetase) (fatty-acid-CoA synthase)
Rv0372c	142.08	-0.842971	0.217709	-3.87201	0.000107942	0.00156361		Conserved hypothetical protein
Rv3560c	572.6	1.62147	0.419721	3.86321	0.000111908	0.0016153	fadE30	Probable acyl-CoA dehydrogenase FadE30
Rv1038c	4.67155	-3.56899	0.925166	-3.85767	0.000114471	0.00164643	esxJ	ESAT-6 like protein EsxJ (ESAT-6 like protein 2)
Rv3907c	1687.19	0.553773	0.143882	3.8488	0.000118696	0.00170117	pcnA	Probable poly(A) polymerase PcnA (polynucleotide adenylyltransferase) (NTP polymerase) (RNA adenylating enzyme) (poly(A) polymerase)
Rv0205	1011.97	0.512056	0.13341	3.83822	0.000123931	0.00176994		Probable conserved transmembrane protein
Rv0803	8163.1	0.399017	0.104304	3.82554	0.000130487	0.00185704	purL	Phosphoribosylformylglycinamidine synthase II PurL (FGAM synthase II)
Rv1218c	794.155	-0.987112	0.258393	-3.82019	0.000133349	0.00189113		Probable tetronasin-transport ATP-binding protein ABC transporter
Rv1041c	28.4742	1.39913	0.36668	3.81568	0.00013581	0.00191932		Probable is like-2 transposase
Rv0370c	163.638	-0.934139	0.245058	-3.81191	0.000137895	0.00194202		Possible oxidoreductase
Rv3371	3641.33	-1.28201	0.336626	-3.8084	0.000139869	0.00196301		Possible triacylglycerol synthase (diacylglycerol acyltransferase)
Rv2583c	12103.5	-0.473138	0.124336	-3.80533	0.000141615	0.00198066	relA	Probable GTP pyrophosphokinase RelA (ATP:GTP 3'-pyrophosphotransferase) (PPGPP synthetase I) ((P)PPGPP synthetase) (GTP diphosphokinase)
Rv3811	7747.39	0.71402	0.187682	3.80442	0.000142135	0.0019811		Conserved hypothetical protein
Rv1130	716.149	-2.13386	0.561276	-3.80181	0.000143643	0.00199526	prpD	Possible methylcitrate dehydratase PrpD
Rv1836c	18051.3	0.464694	0.122342	3.79832	0.000145682	0.00201668		Conserved protein
Rv1663	729.484	-0.985482	0.259814	-3.79304	0.000148816	0.00205306	pks17	Probable polyketide synthase Pks17
Rv2557	2950.87	-1.18987	0.314739	-3.7805	0.000156513	0.00215193		Conserved protein
Rv0646c	2950.02	0.843866	0.22408	3.76592	0.000165936	0.00226905	lipG	Probable lipase/esterase LipG
Rv2043c	1746.95	-0.429415	0.114036	-3.7656	0.000166151	0.00226905	pncA	Pyrazinamidase/nicotinamidase PncA (PZase)
Rv3894c	4905.93	-0.3586	0.0954681	-3.75623	0.000172491	0.00234773	eccC2	ESX conserved component EccC2. ESX-2 type VII secretion system protein. Possible membrane protein.
Rv2525c	1232.74	0.752497	0.200539	3.75236	0.000175175	0.00237436		Conserved hypothetical protein. Secreted; predicted to be a substrate of the twin arginine translocation (tat) export system.
Rv3491	4153.79	-0.546098	0.145559	-3.75173	0.000175618	0.00237436		Unknown protein
Rv1266c	1931.4	-0.537018	0.143297	-3.74758	0.000178547	0.00240594	pknH	Probable transmembrane serine/threonine-protein kinase H PknH (protein kinase H) (STPK H)
Rv1813c	1831.57	-1.36516	0.364772	-3.74249	0.000182203	0.00244707		Conserved hypothetical protein
Rv0371c	79.9921	-0.754615	0.202148	-3.73299	0.000189218	0.00252457		Conserved hypothetical protein
Rv2627c	457.092	-1.75241	0.469438	-3.733	0.000189213	0.00252457		Conserved protein
Rv1774	1299.28	-0.452531	0.121673	-3.71925	0.000199814	0.00264852		Probable oxidoreductase
Rv2166c	1583.39	1.09777	0.295097	3.72004	0.000199188	0.00264852		Conserved protein
Rv0696	5879.91	-0.536737	0.144576	-3.7125	0.000205221	0.00271133		Probable membrane sugar transferase
Rv2668	728.102	-0.657141	0.177675	-3.69855	0.000216831	0.00285541		Possible exported alanine and valine rich protein
Rv1378c	2099.22	0.564908	0.152885	3.695	0.00021989	0.00288414		Conserved hypothetical protein
Rv3299c	9901.07	-0.458824	0.124195	-3.69437	0.000220435	0.00288414	atsB	Probable arylsulfatase AtsB (aryl-sulfate sulphohydrolase) (sulfatase)
Rv3448	149.565	-0.685971	0.18576	-3.69278	0.00022182	0.00289293	eccD4	ESX conserved component EccD4. ESX-4 type VII secretion system protein. Probable integral membrane protein.
Rv0845	768.94	0.520223	0.141106	3.68675	0.000227133	0.00295272		Possible two component sensor kinase
Rv0456A	75.631	1.131	0.306898	3.68525	0.000228475	0.00296069	mazF1	Possible toxin MazF1
Rv2671	704.742	0.434688	0.118188	3.67794	0.000235122	0.00303712	ribD	Possible bifunctional enzyme riboflavin biosynthesis protein RibD: diaminohydroxyphosphoribosylaminopyrimidine deaminase (riboflavin-specific deaminase) + 5-amino-6-(5-phosphoribosylamino)uracil reductase (HTP reductase)
Rv1807	540.202	-1.3512	0.368058	-3.67117	0.000241443	0.00310887	PPE31	PPE family protein PPE31
Rv2522c	2123.91	0.602937	0.164397	3.66756	0.000244875	0.00314308		Conserved hypothetical protein
Rv1273c	891.483	0.59805	0.163714	3.65301	0.000259185	0.00331626		Probable drugs-transport transmembrane ATP-binding protein ABC transporter
Rv2334	8246.17	0.54444	0.149678	3.6374	0.000275408	0.00351275	cysK1	Cysteine synthase a CysK1 (O-acetylserine sulfhydrylase A) (O-acetylserine (thiol)-lyase A) (CSASE A)
Rv2721c	13064.1	0.48885	0.134474	3.63527	0.000277689	0.00353074		Possible conserved transmembrane alanine and glycine rich protein
Rv3645	6662.25	0.791134	0.218146	3.62663	0.000287144	0.00363955		Probable conserved transmembrane protein
Rv2459	2207.55	-0.846119	0.234269	-3.61175	0.000304141	0.00384298		Probable conserved integral membrane transport protein
Rv0217c	1370.03	0.439373	0.121765	3.60836	0.000308134	0.00388135	lipW	Possible esterase LipW
Rv0580c	1040.08	-0.706489	0.195837	-3.60753	0.00030912	0.00388171		Conserved protein
Rv2558	2893.06	-1.29688	0.359935	-3.60309	0.000314459	0.00393656		Conserved protein
Rv2158c	10673.9	-0.745452	0.207017	-3.60092	0.000317089	0.00395727	murE	Probable UDP-N-acetylmuramoylalanyl-D-glutamate-2,6-diaminopimelate ligase MurE
Rv2514c	242.348	-0.776127	0.215951	-3.594	0.000325646	0.00405159		Conserved hypothetical protein
Rv0971c	600.82	-0.827494	0.23072	-3.58658	0.000335044	0.00415578	echA7	Probable enoyl-CoA hydratase EchA7 (enoyl hydrase) (unsaturated acyl-CoA hydratase) (crotonase)
Rv2346c	2016.03	-1.00228	0.279842	-3.58158	0.00034152	0.00422319	esxO	Putative ESAT-6 like protein EsxO (ESAT-6 like protein 6)
Rv3209	3365.1	0.610962	0.171051	3.5718	0.000354537	0.00437083		Conserved hypothetical threonine and proline rich protein
Rv1259	479.996	0.406668	0.11405	3.56568	0.000362908	0.00446047	udgB	Probable uracil DNA glycosylase, UdgB
Rv2584c	6875.27	-0.707401	0.198696	-3.56021	0.000370553	0.00454067	apt	Adenine phosphoribosyltransferase Apt (APRT) (AMP diphosphorylase) (AMP pyrophosphorylase) (transphosphoribosidase)
Rv0941c	1451.42	-0.733625	0.206416	-3.55411	0.000379253	0.00463329		Conserved hypothetical protein
Rv1128c	569.047	-1.06913	0.301085	-3.55091	0.000383896	0.00467593		Conserved hypothetical protein
Rv1816	3135.49	0.97135	0.274342	3.54065	0.000399136	0.00484699		Possible transcriptional regulatory protein
Rv1554	25.8797	-1.4107	0.399117	-3.53455	0.000408468	0.00494551	frdC	Probable fumarate reductase [membrane anchor subunit] FrdC (fumarate dehydrogenase) (fumaric hydrogenase)
Rv3107c	2108.12	-0.630347	0.178393	-3.53347	0.000410146	0.00495105	agpS	Possible alkyldihydroxyacetonephosphate synthase AgpS (alkyl-DHAP synthase) (alkylglycerone-phosphate synthase)
Rv2340c	502.953	-0.709453	0.200846	-3.53232	0.000411927	0.00495779	PE_PGRS39	PE-PGRS family protein PE_PGRS39
Rv3238c	1286.52	-0.654349	0.185557	-3.5264	0.000421257	0.00505508		Probable conserved integral membrane protein
Rv0482	490.706	0.399651	0.113587	3.51846	0.000434066	0.00519163	murB	Probable UDP-N-acetylenolpyruvoylglucosamine reductase MurB (UDP-N-acetylmuramate dehydrogenase)
Rv2592c	2699.39	0.918944	0.261229	3.51777	0.000435196	0.00519163	ruvB	Probable holliday junction DNA helicase RuvB
Rv0302	1159.97	0.735244	0.209213	3.51434	0.000440848	0.00524364		Probable transcriptional regulatory protein (probably TetR/AcrR-family)
Rv0856	2008.13	-0.889244	0.253197	-3.51206	0.000444647	0.00526109		Conserved hypothetical protein
Rv2818c	1149.43	-0.686098	0.195363	-3.5119	0.000444909	0.00526109		Hypothetical protein
Rv3165c	167.611	-0.613782	0.174829	-3.51075	0.000446851	0.00526868		Unknown protein
Rv1242	797.951	0.749323	0.213518	3.50942	0.000449085	0.00527967	vapC33	Possible toxin VapC33. Contains PIN domain.
Rv2625c	258.751	-1.44321	0.412785	-3.49628	0.000471802	0.00553071		Probable conserved transmembrane alanine and leucine rich protein
Rv2318	205.339	-0.73927	0.211515	-3.49511	0.000473863	0.00553887	uspC	Probable periplasmic sugar-binding lipoprotein UspC
Rv2688c	1536.23	-0.539388	0.154462	-3.49204	0.000479352	0.00558693		Antibiotic-transport ATP-binding protein ABC transporter
Rv0789c	495.5	-0.615459	0.176333	-3.49033	0.000482429	0.00560668		Hypothetical protein
Rv1371	31.4612	-1.00605	0.288564	-3.48639	0.000489583	0.00567357		Probable conserved membrane protein
Rv2548	381.605	0.718183	0.206188	3.48315	0.000495547	0.00572632	vapC19	Possible toxin VapC19
Rv0618	403.908	0.600846	0.173069	3.47171	0.000517159	0.00595908	galTa	Probable galactose-1-phosphate uridylyltransferase GalTa [first part]
Rv2746c	811.833	0.518203	0.149449	3.46742	0.000525479	0.0060378	pgsA3	Probable PGP synthase PgsA3 (CDP-diacylglycerol--glycerol-3-phosphate 3-phosphatidyltransferase) (phosphatidylglycerophosphate synthase)
Rv0539	1248.44	0.534629	0.154348	3.46379	0.000532629	0.00610266		Probable dolichyl-phosphate sugar synthase (dolichol-phosphate sugar synthetase) (dolichol-phosphate sugar transferase) (sugar phosphoryldolichol synthase)
Rv1037c	10.7599	-2.0156	0.582437	-3.46063	0.000538916	0.00615731	esxI	Putative ESAT-6 like protein EsxI (ESAT-6 like protein 1)
Rv0259c	97.4586	-0.720642	0.209156	-3.44548	0.000570044	0.00649466		Conserved hypothetical protein
Rv0418	6370.03	0.399574	0.116081	3.44218	0.000577038	0.00655593	lpqL	Probable lipoprotein aminopeptidase LpqL
Rv0183	3003.31	0.570473	0.165812	3.44049	0.000580656	0.00657861		Possible lysophospholipase
Rv2137c	6837.87	-0.712282	0.207244	-3.43692	0.000588373	0.006629		Conserved hypothetical protein
Rv3484	4508.33	0.727306	0.211577	3.43754	0.000587015	0.006629	cpsA	Possible conserved protein CpsA
Rv1181	1822.39	-0.815635	0.237486	-3.43445	0.000593759	0.00667115	pks4	Probable polyketide beta-ketoacyl synthase Pks4
Rv1662	1198.2	-0.986676	0.287827	-3.42802	0.000607992	0.0068122	pks8	Probable polyketide synthase Pks8
Rv2037c	1761.13	-0.939966	0.274721	-3.42153	0.000622702	0.00693868		Conserved transmembrane protein
Rv2638	527.786	-0.771058	0.225307	-3.42226	0.00062104	0.00693868		Conserved hypothetical protein
Rv0373c	1002.03	-0.75135	0.21967	-3.42036	0.000625375	0.00694938		Probable carbon monoxyde dehydrogenase (large chain)
Rv0848	3346.84	-0.790628	0.231394	-3.4168	0.000633611	0.00702166	cysK2	Possible cysteine synthase a CysK2 (O-acetylserine sulfhydrylase) (O-acetylserine (thiol)-lyase) (CSASE)
Rv3338	1308.31	-0.689739	0.202001	-3.41454	0.000638905	0.00706103		Conserved hypothetical protein
Rv3719	4436.42	0.33552	0.0983753	3.41062	0.000648157	0.00714382		Conserved protein
Rv3057c	2046.23	-0.41798	0.122665	-3.40748	0.000655661	0.00720694		Probable short chain alcohol dehydrogenase/reductase
Rv0804	1355.27	0.517867	0.1522	3.40254	0.000667622	0.00731858		Conserved hypothetical protein
Rv0088	2481.59	-0.808475	0.237846	-3.39915	0.000675956	0.0073701		Possible polyketide cyclase/dehydrase
Rv2486	1023.02	0.398055	0.117082	3.39981	0.00067433	0.0073701	echA14	Probable enoyl-CoA hydratase EchA14 (enoyl hydrase) (unsaturated acyl-CoA hydratase) (crotonase)
Rv3431c	1629.26	-0.745764	0.219588	-3.3962	0.000683281	0.00743		Possible transposase (fragment)
Rv0781	1274.91	-0.555488	0.163792	-3.39143	0.00069529	0.00754036	ptrBa	Probable protease II PtrBa [first part] (oligopeptidase B)
Rv2362c	981.333	0.436664	0.129164	3.38069	0.000723041	0.00782041	recO	Possible DNA repair protein RecO
Rv2031c	2324.58	-2.24129	0.66332	-3.37889	0.000727783	0.00785077	hspX	Heat shock protein HspX (alpha-crystallin homolog) (14 kDa antigen) (HSP16.3)
Rv3132c	4107.88	-0.451321	0.133651	-3.37687	0.000733159	0.00788778	devS	Two component sensor histidine kinase DevS
Rv0352	9463.35	0.480305	0.142319	3.37486	0.000738544	0.0079247	dnaJ1	Probable chaperone protein DnaJ1
Rv0725c	216.334	0.651992	0.193244	3.37394	0.000741012	0.0079302		Conserved hypothetical protein
Rv0734	4602.29	0.475358	0.141682	3.35511	0.000793325	0.0084677	mapA	Methionine aminopeptidase MapA (map) (peptidase M) (MetAP)
Rv0687	841.515	0.494539	0.147673	3.34887	0.000811409	0.00863799		Probable short-chain type dehydrogenase/reductase
Rv2115c	19593.4	-0.544737	0.162742	-3.34725	0.000816181	0.00866605	mpa	Mycobacterial proteasome ATPase Mpa
Rv2154c	12892.5	0.412442	0.123359	3.34343	0.000827483	0.0087251	ftsW	FtsW-like protein FtsW
Rv3276c	2637	0.531413	0.158901	3.34431	0.00082486	0.0087251	purK	Probable phosphoribosylaminoimidazole carboxylase ATPase subunit PurK (air carboxylase) (AIRC)
Rv3721c	3627.55	0.308715	0.0923412	3.3432	0.000828197	0.0087251	dnaZX	DNA polymerase III (subunit gamma/tau) DnaZ/X
Rv2451	9.10336	2.24504	0.672442	3.33863	0.000841919	0.0088467		Hypothetical proline and serine rich protein
Rv3134c	1260.77	-0.890664	0.266865	-3.33751	0.000845316	0.00885943		Universal stress protein family protein
Rv1632c	1075.02	0.761479	0.228849	3.32742	0.000876527	0.00916287		Hypothetical protein
Rv2049c	435.181	0.775398	0.233267	3.32408	0.000887106	0.0092259		Conserved hypothetical protein
Rv2877c	1916.68	-0.39718	0.119466	-3.32463	0.000885364	0.0092259		Probable conserved integral membrane protein
Rv2819c	1266.88	-0.659638	0.198521	-3.32276	0.000891305	0.00922847		Hypothetical protein
Rv3248c	18319.9	0.395939	0.119166	3.32258	0.000891903	0.00922847	sahH	Probable adenosylhomocysteinase SahH (S-adenosyl-L-homocysteine hydrolase) (adohcyase)
Rv3074	2213.79	0.662283	0.199373	3.32182	0.000894313	0.00922986		Conserved hypothetical protein
Rv2437	217.399	0.782291	0.235657	3.31961	0.000901435	0.00927975		Conserved transmembrane protein
Rv1241	903.3	0.78267	0.235827	3.31884	0.000903937	0.00928195	vapB33	Possible antitoxin VapB33
Rv0104	234.596	-0.718924	0.217175	-3.31035	0.000931784	0.00954373		Conserved hypothetical protein
Rv0433	5325.18	0.30741	0.0929536	3.30713	0.000942572	0.00962991		Conserved hypothetical protein
Rv1911c	4230.84	-0.599144	0.181349	-3.30382	0.000953763	0.00969695	lppC	Probable lipoprotein LppC
Rv3398c	700.925	-0.60731	0.183823	-3.30378	0.000953916	0.00969695	idsA1	Probable multifunctional geranylgeranyl pyrophosphate synthetase IdsA1 (GGPP synthetase) (ggppsase) (geranylgeranyl diphosphate synthase): dimethylallyltransferase (prenyltransferase) (geranyl-diphosphate synthase) + geranyltranstransferase (farnesyl-diphosphate synthase) (farnesyl-pyrophosphate synthetase) (farnesyl diphosphate synthetase) (FPP synthetase) + farnesyltranstransferase (geranylgera…
Rv3229c	6416.5	-2.39617	0.726103	-3.30005	0.00096669	0.00980223	desA3	Possible linoleoyl-CoA desaturase (delta(6)-desaturase)
Rv2481c	105.277	-0.816696	0.247558	-3.29901	0.000970257	0.00981387		Hypothetical protein
Rv2565	4394.91	-0.3086	0.0938016	-3.28992	0.00100215	0.0100862		Conserved protein
Rv3198c	5183.67	-0.434987	0.132208	-3.29018	0.00100124	0.0100862	uvrD2	Probable ATP-dependent DNA helicase II UvrD2
Rv2038c	522.178	-0.425311	0.129367	-3.28764	0.00101032	0.0101432		Probable sugar-transport ATP-binding protein ABC transporter
Rv0816c	236.638	0.675374	0.205483	3.28676	0.00101348	0.0101498	thiX	Probable thioredoxin ThiX
Rv0065	936.77	-1.01736	0.309869	-3.28318	0.00102641	0.010254	vapC1	Possible toxin VapC1
Rv3776	967.454	0.60833	0.185456	3.28019	0.00103738	0.0103381		Conserved hypothetical protein
Rv2729c	635.195	0.696155	0.212277	3.27946	0.00104007	0.0103395		Probable conserved integral membrane alanine valine and leucine rich protein
Rv3377c	2084.34	-0.606477	0.185193	-3.27484	0.00105722	0.0104843		Halimadienyl diphosphate synthase
Rv3130c	3622.46	-2.19306	0.669968	-3.27338	0.0010627	0.0105129	tgs1	Triacylglycerol synthase (diacylglycerol acyltransferase) Tgs1
Rv2159c	13716.1	-0.954759	0.291895	-3.27089	0.00107208	0.0105694		Conserved protein
Rv2448c	6917.36	0.294842	0.0901711	3.2698	0.00107622	0.0105694	valS	Probable valyl-tRNA synthase protein ValS (valyl-tRNA synthetase) (valine--tRNA ligase) (valine translase)
Rv2680	2598.24	0.401095	0.122648	3.2703	0.00107435	0.0105694		Conserved protein
Rv2897c	910.233	-0.553562	0.169423	-3.26734	0.00108564	0.0106362		Conserved hypothetical protein
Rv3556c	2021.02	1.10908	0.339718	3.2647	0.00109581	0.0107099	fadA6	Probable acetyl-CoA acetyltransferase FadA6 (acetoacetyl-CoA thiolase)
Rv0939	5842.88	-0.682337	0.210224	-3.24576	0.00117139	0.011421		Possible bifunctional enzyme: 2-hydroxyhepta-2,4-diene-1,7-dioate isomerase (HHDD isomerase) + cyclase/dehydrase
Rv0525	2964.63	0.695766	0.214444	3.24452	0.0011765	0.0114355		Conserved protein
Rv2298	3436.95	-0.447136	0.137833	-3.24403	0.00117851	0.0114355		Conserved protein
Rv1171	1256.84	-0.77461	0.239267	-3.23744	0.00120609	0.0116752		Conserved hypothetical protein
ssr	564254	-0.595482	0.184065	-3.23517	0.00121569	0.0117401
Rv1940	374.242	-0.763126	0.235942	-3.23438	0.00121906	0.0117446	ribA1	Probable riboflavin biosynthesis protein RibA1 (GTP cyclohydrolase II)
Rv1219c	281.463	-0.780301	0.241372	-3.23277	0.00122595	0.0117552		Probable transcriptional regulatory protein
Rv2628	138.87	-1.24215	0.384225	-3.23286	0.00122559	0.0117552		Hypothetical protein
Rv1607	2133	0.599708	0.186174	3.22122	0.00127645	0.0121864	chaA	Probable ionic transporter integral membrane protein ChaA
Rv2396	24944.6	-0.83221	0.258361	-3.22112	0.00127692	0.0121864	PE_PGRS41	PE-PGRS family protein PE_PGRS41
Rv1737c	767.336	-1.47797	0.459027	-3.21979	0.00128283	0.012214	narK2	Possible nitrate/nitrite transporter NarK2
Rv2594c	1225.96	0.751944	0.233715	3.21736	0.00129376	0.0122892	ruvC	Probable crossover junction endodeoxyribonuclease RuvC (holliday junction nuclease) (holliday junction resolvase)
Rv2846c	21118.8	-0.761051	0.236858	-3.21311	0.00131306	0.0124144	efpA	Possible integral membrane efflux protein EfpA
Rv3862c	420.855	0.815896	0.253898	3.21348	0.00131137	0.0124144	whiB6	Possible transcriptional regulatory protein WhiB-like WhiB6
Rv1489	2607.13	-0.790111	0.246225	-3.20889	0.00133246	0.0125685		Conserved protein
Rv3712	1182.45	0.542664	0.16933	3.20477	0.00135172	0.0127206		Possible ligase
Rv0859	5951.26	-0.708756	0.221338	-3.20214	0.00136409	0.0127839	fadA	Possible acyl-CoA thiolase FadA
Rv1835c	2589.41	0.60258	0.188188	3.20201	0.00136475	0.0127839		Conserved hypothetical protein
Rv1353c	136.063	-0.744563	0.23266	-3.20022	0.00137321	0.0128335		Probable transcriptional regulatory protein
Rv0316	3608.27	0.697877	0.218183	3.19859	0.00138104	0.0128593		Possible muconolactone isomerase
Rv1284	528.476	-1.27131	0.397493	-3.19832	0.00138231	0.0128593	canA	Beta-carbonic anhydrase
Rv0659c	4211.14	0.59384	0.186542	3.18341	0.00145549	0.0134821	mazF2	Toxin MazF2
Rv3032	2029.3	0.605593	0.190239	3.18333	0.00145591	0.0134821		Alpha (1->4) glucosyltransferase
Rv0219	197.892	-0.525783	0.165224	-3.18224	0.00146141	0.0135022		Probable conserved transmembrane protein
Rv0481c	366.92	-0.577878	0.181917	-3.1766	0.00149011	0.0137361		Hypothetical protein
Rv3795	8941.9	0.510593	0.160786	3.17561	0.00149522	0.013752	embB	Integral membrane indolylacetylinositol arabinosyltransferase EmbB (arabinosylindolylacetylinositol synthase)
Rv1947	1313.38	-0.781755	0.246533	-3.171	0.00151916	0.0139405		Hypothetical protein
Rv3589	1685.99	0.555311	0.175225	3.16913	0.00152895	0.0139987	mutY	Probable adenine glycosylase MutY
Rv2335	3872.05	0.580196	0.183432	3.16301	0.00156148	0.0142644	cysE	Probable serine acetyltransferase CysE (sat)
Rv2600	3386.2	-0.716904	0.226778	-3.16126	0.00157089	0.014318		Probable conserved integral membrane protein
Rv0427c	1557.18	0.395199	0.125149	3.15783	0.00158949	0.0144551	xthA	Probable exodeoxyribonuclease III protein XthA (exonuclease III) (EXO III) (AP endonuclease VI)
Rv1852	886.344	-0.348596	0.110968	-3.14141	0.00168134	0.0152562	ureG	Urease accessory protein UreG
Rv1671	301.826	-1.04272	0.332034	-3.14039	0.00168723	0.0152754		Probable membrane protein
Rv1566c	4977.31	0.509598	0.162321	3.13945	0.00169268	0.0152906		Possible Inv protein
Rv2518c	1670.12	0.728824	0.232441	3.13552	0.00171549	0.0154623	ldtB	Probable L,D-transpeptidase LdtB
Rv2129c	1807.04	-0.503471	0.160694	-3.13311	0.00172967	0.0155556		Probable oxidoreductase
Rv2820c	1225.04	-0.60229	0.192281	-3.13233	0.00173422	0.0155619		Hypothetical protein
Rv3264c	4528.77	0.547996	0.175176	3.12826	0.00175844	0.0157445	manB	D-alpha-D-mannose-1-phosphate guanylyltransferase ManB (D-alpha-D-heptose-1-phosphate guanylyltransferase)
Rv0847	2683.35	-0.912431	0.291782	-3.12709	0.00176544	0.0157723	lpqS	Probable lipoprotein LpqS
Rv2402	2823.84	-0.394923	0.126407	-3.12422	0.0017828	0.0158924		Conserved protein
Rv1255c	529.449	-0.546284	0.175	-3.12163	0.00179854	0.0159975		Probable transcriptional regulatory protein
Rv2178c	6412.21	0.342623	0.109862	3.11867	0.00181672	0.0161239	aroG	3-deoxy-D-arabino-heptulosonate 7-phosphate synthase AroG (DAHP synthetase, phenylalanine-repressible)
Rv2641	386.205	-0.467549	0.150073	-3.11548	0.00183646	0.0162635	cadI	Cadmium inducible protein CadI
Rv3085	411.048	-1.1202	0.359653	-3.11467	0.00184152	0.0162728		Probable short-chain type dehydrogenase/reductase
Rv3740c	342.729	-1.07586	0.346455	-3.10535	0.00190057	0.016758		Possible triacylglycerol synthase (diacylglycerol acyltransferase)
Rv0284	27254.1	0.487245	0.156986	3.10374	0.00191089	0.0168126	eccC3	ESX conserved component EccC3. ESX-3 type VII secretion system protein. Possible membrane protein.
Rv0562	4754.52	0.416124	0.134242	3.0998	0.00193651	0.0170011	grcC1	Probable polyprenyl-diphosphate synthase GrcC1 (polyprenyl pyrophosphate synthetase)
Rv0538	2771.8	0.434147	0.140134	3.09809	0.0019477	0.0170256		Possible conserved membrane protein
Rv2981c	4118.32	0.425853	0.137428	3.09873	0.0019435	0.0170256	ddlA	Probable D-alanine--D-alanine ligase DdlA (D-alanylalanine synthetase) (D-ala-D-ala ligase)
Rv0136	1447.87	-0.901747	0.2912	-3.09666	0.00195713	0.0170346	cyp138	Probable cytochrome P450 138 Cyp138
Rv2751	2386.66	0.321129	0.103683	3.09722	0.00195343	0.0170346		Conserved protein
Rv3092c	3235.43	0.955872	0.308863	3.09481	0.0019694	0.0171047		Probable conserved integral membrane protein
Rv1268c	152.375	-0.80204	0.259497	-3.09075	0.00199653	0.0173033		Hypothetical protein
Rv2258c	5907.89	0.302257	0.0979035	3.08729	0.0020199	0.0174684		Possible transcriptional regulatory protein
Rv0598c	1644.97	0.450774	0.146393	3.07921	0.00207549	0.0178862	vapC27	Possible toxin VapC27. Contains PIN domain.
Rv3445c	111.629	-0.881388	0.286259	-3.07899	0.00207702	0.0178862	esxU	ESAT-6 like protein EsxU
Rv1760	924.968	-1.01438	0.329617	-3.07747	0.00208768	0.0179399		Possible triacylglycerol synthase (diacylglycerol acyltransferase)
Rv2834c	463.354	-0.614053	0.199955	-3.07095	0.00213378	0.0182973	ugpE	Probable Sn-glycerol-3-phosphate transport integral membrane protein ABC transporter UgpE
Rv0029	1691.51	-0.497891	0.162182	-3.06995	0.00214098	0.0183203		Conserved hypothetical protein
Rv3058c	2257.66	-0.564842	0.184342	-3.0641	0.00218329	0.018643		Possible transcriptional regulatory protein (probably TetR-family)
Rv0799c	2585.6	0.420714	0.137631	3.05682	0.00223699	0.0190438		Conserved protein
Rv3038c	3734.77	0.313402	0.102537	3.05647	0.00223962	0.0190438		Conserved protein
Rv1561	458.481	0.506386	0.166057	3.04948	0.00229237	0.0194516	vapC11	Possible toxin VapC11
Rv1456c	1495.78	0.574645	0.188509	3.04837	0.00230089	0.0194831		Probable unidentified antibiotic-transport integral membrane ABC transporter
Rv2993c	3019.74	0.37722	0.123794	3.04716	0.00231017	0.0195209		Possible 2-hydroxyhepta-2,4-diene-1,7-dioate isomerase (HHDD isomerase)
Rv0921	226.626	0.841207	0.276346	3.04403	0.00233431	0.0196753		Possible resolvase
Rv2078	195.518	-0.608134	0.199812	-3.04354	0.00233814	0.0196753		Conserved hypothetical protein
Rv1162	8427.95	-0.426458	0.140153	-3.04279	0.00234394	0.0196833	narH	Probable respiratory nitrate reductase (beta chain) NarH
Rv0594	758.292	-0.365027	0.120028	-3.04119	0.00235643	0.0197472	mce2F	Mce-family protein Mce2F
Rv1238	1815.38	-0.400153	0.131769	-3.03677	0.00239128	0.0199946	sugC	Probable sugar-transport ATP-binding protein ABC transporter SugC
Rv1804c	76.3629	-0.693126	0.228287	-3.0362	0.0023958	0.0199946		Conserved protein
Rv2856	2669.52	-0.462846	0.15275	-3.03009	0.00244485	0.0203203	nicT	Possible nickel-transport integral membrane protein NicT
Rv3046c	330.985	-0.639861	0.211156	-3.03027	0.00244335	0.0203203		Conserved protein
Rv1007c	2171.93	0.309632	0.102231	3.02877	0.00245554	0.0203259	metS	Methionyl-tRNA synthetase MetS (MetRS) (methionine--tRNA ligase)
Rv3083	1342.99	-1.11622	0.368528	-3.02886	0.00245475	0.0203259		Probable monooxygenase (hydroxylase)
Rv0270	10596.6	-0.511794	0.169145	-3.02578	0.00247995	0.0204861	fadD2	Probable fatty-acid-CoA ligase FadD2 (fatty-acid-CoA synthetase) (fatty-acid-CoA synthase)
Rv3553	714.911	1.21308	0.40112	3.02424	0.00249262	0.0205072		Possible oxidoreductase
Rv3749c	1982.46	-0.582499	0.192586	-3.02461	0.00248951	0.0205072		Conserved hypothetical protein
mpr6	317.844	0.930198	0.307865	3.02145	0.00251569	0.0206551
Rv1316c	344.663	-0.618735	0.204844	-3.02052	0.0025234	0.0206766	ogt	Methylated-DNA--protein-cysteine methyltransferase Ogt (6-O-methylguanine-DNA methyltransferase) (O-6-methylguanine-DNA-alkyltransferase)
Rv1350	325.085	-0.457877	0.151838	-3.01557	0.00256495	0.0209579	fabG2	Probable 3-oxoacyl-[acyl-carrier protein] reductase FabG2 (3-ketoacyl-acyl carrier protein reductase)
Rv2091c	9928.67	-0.452802	0.150173	-3.0152	0.00256807	0.0209579		Probable membrane protein
Rv1989c	562.456	-0.588816	0.195775	-3.00762	0.00263306	0.0214451		Hypothetical protein
Rv2823c	1255.44	-0.543694	0.180913	-3.00529	0.00265331	0.0215668		Conserved protein
Rv1131	573.858	-1.95394	0.651278	-3.00016	0.00269839	0.0218894	prpC	Probable methylcitrate synthase PrpC
Rv2701c	287.999	0.663724	0.2213	2.9992	0.00270691	0.0219146	suhB	Inositol-1-monophosphatase SuhB
Rv1926c	1379.32	-0.93706	0.313146	-2.9924	0.0027679	0.0223193	mpt63	Immunogenic protein Mpt63 (antigen Mpt63/MPB63) (16 kDa immunoprotective extracellular protein)
Rv3091	2349.24	0.378488	0.126482	2.99243	0.00276768	0.0223193		Conserved protein
Rv3320c	1098.37	0.672337	0.224785	2.99103	0.00278041	0.0223757	vapC44	Possible toxin VapC44. Contains PIN domain.
Rv1277	2518.23	0.391301	0.130915	2.98898	0.00279907	0.0224812		Conserved hypothetical protein
Rv3733c	2037.53	-1.06844	0.357612	-2.98769	0.00281091	0.0225317		Conserved hypothetical protein
Rv2032	298.906	-1.79093	0.599748	-2.98613	0.00282535	0.0225869	acg	Conserved protein Acg
Rv3032A	231.495	0.610444	0.204453	2.98574	0.00282894	0.0225869		Conserved protein
Rv1401	2914.2	-0.680884	0.228284	-2.98262	0.00285796	0.0227739		Possible membrane protein
Rv0143c	3857.49	0.364203	0.12226	2.97893	0.00289261	0.0230048		Probable conserved transmembrane protein
Rv2456c	4990.46	0.447523	0.150374	2.97607	0.00291969	0.0231747		Probable conserved integral membrane transport protein
Rv0792c	428.738	0.693869	0.233304	2.9741	0.00293847	0.0232782		Probable transcriptional regulatory protein (probably GntR-family)
Rv2865	112.717	0.948262	0.319066	2.972	0.00295869	0.0233472	relF	Antitoxin RelF
Rv2931	34159.5	0.52957	0.17816	2.97244	0.00295448	0.0233472	ppsA	Phenolpthiocerol synthesis type-I polyketide synthase PpsA
Rv2434c	1222.98	-0.517161	0.174127	-2.97003	0.00297775	0.023452		Probable conserved transmembrane protein
Rv0851c	389.809	-0.452715	0.152573	-2.96719	0.00300532	0.023532		Probable short-chain type dehydrogenase/reductase
Rv2077A	215.138	-0.565272	0.190506	-2.96721	0.00300516	0.023532		Conserved hypothetical protein
Rv3281	2689.09	0.316942	0.106799	2.96765	0.00300081	0.023532	accE5	Probable bifunctional protein acetyl-/propionyl-coenzyme A carboxylase (epsilon chain) AccE5
Rv3512	135.621	1.06698	0.3597	2.96631	0.00301398	0.0235544	PE_PGRS56	PE-PGRS family protein PE_PGRS56
Rv1971	130.003	-0.705472	0.238612	-2.95656	0.00311087	0.0242648	mce3F	Mce-family protein Mce3F
Rv3378c	784.081	-0.75627	0.255898	-2.95536	0.00312304	0.024313		Diterpene synthase
Rv1432	449.139	-0.451519	0.152921	-2.95262	0.0031509	0.0244828		Probable dehydrogenase
Rv1998c	509.15	-0.529596	0.179426	-2.95161	0.00316122	0.0245161		Conserved protein
Rv3241c	4985.16	-0.788024	0.267056	-2.95079	0.00316966	0.0245346		Conserved protein
Rv1808	1321.55	-0.801369	0.27165	-2.95	0.00317771	0.0245501	PPE32	PPE family protein PPE32
Rv3244c	9124.64	0.436548	0.148016	2.94932	0.00318469	0.0245572	lpqB	Probable conserved lipoprotein LpqB
Rv0735	457.885	0.514265	0.174599	2.94541	0.00322522	0.0247287	sigL	Probable alternative RNA polymerase sigma factor SigL
Rv1675c	74.9276	-0.595957	0.20233	-2.94548	0.00322459	0.0247287	cmr	Probable transcriptional regulatory protein Cmr
Rv1707	4308.74	-0.615554	0.208911	-2.9465	0.00321397	0.0247287		Probable conserved transmembrane protein
Rv0338c	18928.8	0.331418	0.112633	2.94245	0.00325624	0.0248418		Probable iron-sulfur-binding reductase
Rv2974c	1933.91	0.502292	0.170661	2.94322	0.0032482	0.0248418		Conserved hypothetical alanine rich protein
Rv3131	4753	-2.0332	0.691036	-2.94225	0.00325834	0.0248418		Conserved protein
Rv3750c	1273.82	-0.666932	0.227211	-2.9353	0.00333225	0.0253576		Possible excisionase
Rv2427c	3614.34	0.284659	0.0970375	2.93349	0.00335173	0.0254581	proA	Probable gamma-glutamyl phosphate reductase protein ProA (GPR) (glutamate-5-semialdehyde dehydrogenase) (glutamyl-gamma-semialdehyde dehydrogenase)
Rv2984	8753.77	-0.599647	0.204862	-2.92708	0.00342156	0.0259399	ppk1	Polyphosphate kinase PPK (polyphosphoric acid kinase) (ATP-polyphosphate phosphotransferase)
Rv3797	1043.99	-0.529788	0.181106	-2.92529	0.00344137	0.0260414	fadE35	Probable acyl-CoA dehydrogenase FadE35
Rv2515c	449.941	-0.619057	0.212058	-2.91928	0.00350838	0.026499		Conserved hypothetical protein
Rv0337c	5796.05	0.445507	0.152933	2.91308	0.00357878	0.0269805	aspC	Probable aspartate aminotransferase AspC (transaminase A) (ASPAT)
Rv1972	120.083	-0.808696	0.277797	-2.91111	0.0036015	0.0271015		Probable conserved Mce associated membrane protein
Rv3366	322.918	0.57093	0.196242	2.90932	0.0036222	0.0272068	spoU	Probable tRNA/rRNA methylase SpoU (tRNA/rRNA methyltransferase)
Rv0973c	1348.16	-0.696797	0.239624	-2.90787	0.00363895	0.0272317	accA2	Probable acetyl-/propionyl-coenzyme A carboxylase alpha chain (alpha subunit) AccA2: biotin carboxylase + biotin carboxyl carrier protein (BCCP)
Rv3593	7997.21	0.364013	0.12517	2.90815	0.00363572	0.0272317	lpqF	Probable conserved lipoprotein LpqF
Rv0769	495.058	-0.533379	0.18402	-2.89849	0.00374965	0.0279057		Probable dehydrogenase/reductase
Rv2737c	12677.9	0.467947	0.161383	2.89961	0.00373631	0.0279057	recA	RecA protein (recombinase A) [contains: endonuclease PI-MTUI (MTU RecA intein)].
Rv3265c	2463.26	0.626882	0.216246	2.89893	0.00374443	0.0279057	wbbL1	dTDP-RHA:a-D-GlcNAc-diphosphoryl polyprenol,a-3-L-rhamnosyl transferase WbbL1 (alpha-L-rhamnose-(1->3)-alpha-D-GlcNAc(1->P)-P-decaprenyl)
Rv0500	965.441	0.421382	0.14546	2.8969	0.00376868	0.0279447	proC	Probable pyrroline-5-carboxylate reductase ProC (P5CR) (P5C reductase)
Rv1286	1007.05	-0.796197	0.274819	-2.89717	0.00376548	0.0279447	cysN	Probable bifunctional enzyme CysN/CysC: sulfate adenyltransferase (subunit 1) + adenylylsulfate kinase
Rv0776c	199.146	0.483134	0.167028	2.89253	0.00382155	0.0282851		Conserved hypothetical protein
Rv3169	1010.23	-0.948527	0.32799	-2.89194	0.0038287	0.0282863		Conserved protein
Rv1660	1655.03	-0.440636	0.152416	-2.89102	0.00383998	0.0283181	pks10	Chalcone synthase Pks10
Rv2187	6466.12	-0.858186	0.297102	-2.88853	0.0038705	0.0284914	fadD15	Long-chain-fatty-acid-CoA ligase FadD15 (fatty-acid-CoA synthetase) (fatty-acid-CoA synthase)
Rv3352c	57.7446	1.03033	0.3572	2.88445	0.00392094	0.0288104		Possible oxidoreductase
Rv2488c	1799.95	-0.474457	0.164724	-2.88031	0.00397283	0.0291389		Probable transcriptional regulatory protein (LuxR-family)
metU	88.236	1.39152	0.484269	2.87345	0.00406009	0.0297252
Rv2084	3961.48	-0.289799	0.101007	-2.8691	0.00411643	0.0300833		Hypothetical protein
Rv0282	15765	0.469676	0.163839	2.86669	0.00414787	0.0301555	eccA3	ESX conserved component EccA3. ESX-3 type VII secretion system protein.
Rv1559	8015.65	0.240815	0.0839735	2.86775	0.00413403	0.0301555	ilvA	Probable threonine dehydratase IlvA
Rv2436	751.135	0.828205	0.288912	2.86664	0.00414861	0.0301555	rbsK	Ribokinase RbsK
Rv2736c	1545.79	0.518153	0.180901	2.8643	0.00417935	0.0303246	recX	Regulatory protein RecX
Rv1485	1447.9	0.473437	0.165806	2.85537	0.00429872	0.031135	hemZ	Ferrochelatase HemZ (protoheme ferro-lyase) (heme synthetase)
Rv1179c	3654.85	-0.513936	0.180043	-2.85451	0.00431028	0.0311631		Unknown protein
Rv0860	12680.9	-0.576306	0.202066	-2.85207	0.00434354	0.0313477	fadB	Probable fatty oxidation protein FadB
Rv2750	1800.01	0.396524	0.139067	2.85131	0.00435392	0.0313668		Probable dehydrogenase
Rv0305c	490.911	-0.61194	0.215325	-2.84193	0.00448408	0.0320202	PPE6	PPE family protein PPE6
Rv2100	319.335	0.588063	0.206912	2.8421	0.0044818	0.0320202		Conserved hypothetical protein
Rv3548c	619.846	0.930045	0.327202	2.84242	0.00447729	0.0320202		Probable short-chain type dehydrogenase/reductase
Rv3633	7814.73	-1.01634	0.357344	-2.84416	0.00445293	0.0320202		Conserved protein
Rv3713	972.662	0.479764	0.168719	2.84356	0.00446127	0.0320202	cobQ2	Possible cobyric acid synthase CobQ2
Rv2821c	1332.52	-0.625077	0.220186	-2.83886	0.00452756	0.0322738		Conserved hypothetical protein
Rv0571c	1262.67	-0.5541	0.195336	-2.83666	0.00455888	0.03244		Conserved protein
Rv1681	1664.4	-0.365374	0.128853	-2.83559	0.00457408	0.0324912	moeX	Possible molybdopterin biosynthesis protein MoeX
Rv0122	129.466	-0.766181	0.270938	-2.82788	0.00468577	0.0332264		Hypothetical protein
Rv0613c	10077.9	0.36175	0.128061	2.82484	0.00473047	0.0334848		Unknown protein
Rv0857	959.153	-0.50416	0.178634	-2.82231	0.0047679	0.033691		Conserved hypothetical protein
Rv3734c	7189.89	-1.07911	0.383074	-2.81699	0.00484765	0.0341949	tgs2	Putative triacylglycerol synthase (diacylglycerol acyltransferase) Tgs2
Rv0360c	754.49	-0.845922	0.300405	-2.81594	0.00486346	0.0342469		Conserved protein
Rv2235	1937.92	-0.282266	0.100306	-2.81405	0.00489209	0.0343866		Probable conserved transmembrane protein
Rv3618	481.359	-0.650901	0.231348	-2.81352	0.00490026	0.0343866		Possible monooxygenase
Rv1364c	2171.57	-0.362264	0.128878	-2.81091	0.00494017	0.0346068		Possible sigma factor regulatory protein
Rv0540	595.918	0.413285	0.147063	2.81025	0.00495028	0.0346178		Conserved hypothetical protein
Rv2040c	784.07	-0.579437	0.20642	-2.80708	0.0049993	0.0349004		Probable sugar-transport integral membrane protein ABC transporter
Rv1871c	35979.4	-0.509262	0.181552	-2.80505	0.00503086	0.0350604		Conserved protein
Rv1802	288.933	-0.637673	0.227533	-2.80256	0.00506992	0.035272	PPE30	PPE family protein PPE30
Rv0158	675.812	0.687663	0.245505	2.80101	0.0050943	0.0353205		Probable transcriptional regulatory protein (possibly TetR-family)
Rv3158	12208.5	-0.399981	0.14278	-2.80138	0.00508847	0.0353205	nuoN	Probable NADH dehydrogenase I (chain N) NuoN (NADH-ubiquinone oxidoreductase chain N)
Rv1799	371.77	-0.694036	0.248493	-2.79298	0.00522256	0.036148	lppT	Probable lipoprotein LppT
Rv3351c	54.9592	0.991337	0.355475	2.78876	0.00529096	0.036559		Conserved hypothetical protein
Rv0489	2274.19	0.338563	0.121682	2.78236	0.00539644	0.0372244	gpm1	Probable phosphoglycerate mutase 1 Gpm1 (phosphoglyceromutase) (PGAM) (BPG-dependent PGAM)
MTS2823	184981	-1.48682	0.53466	-2.78087	0.00542135	0.0373328
Rv1137c	356.072	-0.637185	0.229306	-2.77876	0.00545675	0.0374494		Hypothetical protein
Rv2622	209.897	0.577055	0.207627	2.77928	0.00544791	0.0374494		Possible methyltransferase (methylase)
Rv0119	805.101	-0.592873	0.213952	-2.77106	0.00558741	0.0382813	fadD7	Probable fatty-acid-CoA ligase FadD7 (fatty-acid-CoA synthetase) (fatty-acid-CoA synthase)
Rv2009	688.756	1.12659	0.407325	2.76581	0.0056781	0.0387366	vapB15	Antitoxin VapB15
Rv2045c	3515.76	-0.437909	0.158317	-2.76603	0.00567432	0.0387366	lipT	Carboxylesterase LipT
Rv2914c	2569.51	-0.37231	0.134624	-2.76556	0.00568252	0.0387366	pknI	Probable transmembrane serine/threonine-protein kinase I PknI (protein kinase I) (STPK I) (phosphorylase B kinase kinase) (hydroxyalkyl-protein kinase)
Rv0311	1097.91	-0.423355	0.153207	-2.76329	0.00572226	0.0389075		Unknown protein
Rv2704	1045.88	0.635184	0.229887	2.76303	0.00572678	0.0389075		Conserved protein
Rv2039c	576.175	-0.497832	0.180215	-2.76244	0.00573711	0.0389126		Probable sugar-transport integral membrane protein ABC transporter
Rv1843c	14309.9	-0.522545	0.189205	-2.76179	0.00574863	0.0389256	guaB1	Probable inosine-5'-monophosphate dehydrogenase GuaB1(imp dehydrogenase) (IMPDH) (IMPD)
Rv2027c	1216.91	-0.505916	0.183389	-2.7587	0.00580311	0.039229	dosT	Two component sensor histidine kinase DosT
Rv1076	1325.18	-0.594819	0.215817	-2.75612	0.00584907	0.0394739	lipU	Possible lipase LipU
Rv3868	20952.3	-0.314855	0.114262	-2.75555	0.00585941	0.039478	eccA1	ESX conserved component EccA1. ESX-1 type VII secretion system protein.
Rv1254	2388.2	-0.516184	0.187479	-2.7533	0.00589982	0.0396844		Probable acyltransferase
Rv3344c	19.3762	1.42889	0.519891	2.74844	0.00598797	0.0402106	PE_PGRS49	PE-PGRS family protein PE_PGRS49
Rv2547	133.372	0.882837	0.322096	2.74091	0.00612696	0.0410082	vapB19	Possible antitoxin VapB19
Rv2653c	50.9438	-0.705248	0.257285	-2.74111	0.00612311	0.0410082		Possible PhiRv2 prophage protein
Rv2912c	447.22	-0.421112	0.154068	-2.73328	0.00627063	0.0419006		Probable transcriptional regulatory protein (probably TetR-family)
Rv2898c	534.344	-0.463476	0.169622	-2.7324	0.00628739	0.0419435		Conserved hypothetical protein
Rv0353	1470.91	0.598641	0.219161	2.73151	0.00630444	0.0419882	hspR	Probable heat shock protein transcriptional repressor HspR (MerR family)
mcr7	4350.88	-0.689185	0.252447	-2.73002	0.00633302	0.0421094
Rv1487	734.106	-0.763385	0.279766	-2.72866	0.00635925	0.0421456		Conserved membrane protein
Rv3303c	3436.03	0.365865	0.13406	2.72912	0.00635036	0.0421456	lpdA	NAD(P)H quinone reductase LpdA
Rv1880c	7196.27	-0.612269	0.224501	-2.72725	0.00638656	0.0422013	cyp140	Probable cytochrome P450 140 Cyp140
Rv3104c	3692.95	0.298845	0.109581	2.72715	0.00638846	0.0422013		Possible conserved transmembrane protein
Rv1185c	11927.7	-0.557783	0.205037	-2.7204	0.00652025	0.0430018	fadD21	Probable fatty-acid-AMP ligase FadD21 (fatty-acid-AMP synthetase) (fatty-acid-AMP synthase)
Rv2348c	236.469	-0.681153	0.250567	-2.71845	0.0065589	0.0431865		Hypothetical protein
Rv2189c	2506.97	0.700583	0.258059	2.71482	0.00663117	0.0435916		Conserved hypothetical protein
Rv3031	3118.76	0.554004	0.204124	2.71405	0.00664654	0.043622		Conserved protein
Rv0657c	252.702	0.709261	0.261382	2.71351	0.00665752	0.0436234	vapB6	Possible antitoxin VapB6
Rv2333c	419.928	-0.343439	0.126611	-2.71256	0.00667659	0.0436778	stp	Integral membrane drug efflux protein Stp
Rv0281	2147.02	0.430643	0.15887	2.71067	0.00671472	0.0438565		Possible S-adenosylmethionine-dependent methyltransferase
Rv2626c	314.156	-1.77424	0.656118	-2.70415	0.00684802	0.0446553	hrp1	Hypoxic response protein 1 Hrp1
Rv0768	554.212	-0.432723	0.160344	-2.69871	0.0069608	0.0453178	aldA	Probable aldehyde dehydrogenase NAD dependent AldA (aldehyde dehydrogenase [NAD+])
Rv1872c	113106	-0.388949	0.144237	-2.6966	0.00700512	0.0454604	lldD2	Possible L-lactate dehydrogenase (cytochrome) LldD2
Rv2018	1186.1	-0.331358	0.12286	-2.69705	0.00699575	0.0454604		Conserved protein
Rv1806	271.849	-1.0351	0.384054	-2.6952	0.00703467	0.0455793	PE20	PE family protein PE20
Rv1482c	56.7396	-0.772626	0.287242	-2.68981	0.0071493	0.0462058		Conserved hypothetical protein
Rv3754	938.99	0.435037	0.161749	2.68958	0.00715415	0.0462058	tyrA	Prephenate dehydrogenase TyrA (PDH) (hydroxyphenylpyruvate synthase)
Rv3079c	488.693	-0.735543	0.273577	-2.68862	0.00717481	0.0462656		Conserved protein
Rv2149c	5140.78	0.397163	0.147796	2.68723	0.00720468	0.0463844	yfiH	Conserved protein YfiH
Rv2321c	196.57	-0.510254	0.189937	-2.68644	0.00722184	0.0464212	rocD2	Probable ornithine aminotransferase (C-terminus part) RocD2 (ornithine--oxo-acid aminotransferase)
Rv0344c	178.848	0.794712	0.29633	2.68185	0.0073216	0.0469145	lpqJ	Probable lipoprotein LpqJ
Rv1747	10787.1	0.331845	0.12375	2.68159	0.00732742	0.0469145		Probable conserved transmembrane ATP-binding protein ABC transporter
Rv1944c	368.309	-0.581628	0.216962	-2.68079	0.00734484	0.0469145		Conserved protein
Rv2462c	10394.4	-0.446906	0.16668	-2.68122	0.00733551	0.0469145	tig	Probable trigger factor (TF) protein Tig
Rv2985	2411.67	-0.637993	0.238112	-2.67938	0.00737589	0.0470387	mutT1	Possible hydrolase MutT1
Rv3705c	1439.48	-0.608515	0.22721	-2.6782	0.00740186	0.0471302		Conserved protein
Rv2866	232.663	0.628653	0.235026	2.67482	0.00747687	0.0475332	relG	Toxin RelG
Rv3390	1103.79	-0.762463	0.285269	-2.67278	0.00752245	0.0477481	lpqD	Probable conserved lipoprotein LpqD
Rv0328	578.623	-0.500251	0.187226	-2.6719	0.00754223	0.0477989		Possible transcriptional regulatory protein (possibly TetR/AcrR-family)
Rv1994c	162.946	0.893782	0.334978	2.66818	0.00762635	0.0482458	cmtR	Metal sensor transcriptional regulator CmtR (ArsR-SmtB family)
Rv2771c	860.869	-0.414809	0.155517	-2.66729	0.00764656	0.0482458		Conserved hypothetical protein
Rv3302c	3602.63	0.251424	0.0942647	2.66721	0.00764843	0.0482458	glpD2	Probable glycerol-3-phosphate dehydrogenase GlpD2
Rv1943c	469.385	-0.370699	0.139013	-2.66666	0.00766095	0.0482497	mazE5	Possible antitoxin MazE5
Rv3810	13925.8	0.515849	0.193759	2.66232	0.00776031	0.0487997	pirG	Exported repetitive protein precursor PirG (cell surface protein) (EXP53)
Rv0773c	4350.6	0.321008	0.120835	2.65658	0.00789374	0.049562	ggtA	Probable bifunctional acylase GgtA: cephalosporin acylase (GL-7ACA acylase) + gamma-glutamyltranspeptidase (GGT)
